# Supplementary material for: Genome-wide identification and expression analysis of ARF gene family in embryonic development of Korean pine (Pinus koraiensis)
Source: BMC Plant Biol. 2024 Apr 10;24:267. doi: 10.1186/s12870-024-04827-w (PMC11005186; doi:10.1186/s12870-024-04827-w)
Supplement: Supplementary file 2 — Supplementary Material 2 [file 12870_2024_4827_MOESM2_ESM.xlsx]

## Sheet: Sheet1
Supplementary Table 1. Primer sequences for RT-qPCR of the PkorARF genes
Gene	Primer name	Primer sequences (5'to3')
18S	18S-F	GCGGTGGTTTATGTGTTTG
	18S-R	ACGAGTACTGTGAGGAAA
β-actin	β-actin-F	TCTGGTCCTTCCATCGTCC
	β-actin-R	CTTAGCACTATTGCCATCATCT
Pkor01G00962.1	Pkor01G00962-F	CTCCAGGTCAGATGGGAGGA
	Pkor01G00962-R	ATTCCAGGTTGTACTGGGCG
Pkor03G00080.1	Pkor03G00080-F	CATCTCACCAAGAGCAGGGG
	Pkor03G00080-R	TTGAGCTACTACCCGACCCA
Pkor03G00307.1	Pkor03G00307-F	TTCGCAGAGCTACCAGACAG
	Pkor03G00307-R	GTGGCAACAGCATTAGCTGC
Pkor03G02515.1	Pkor03G02515-F	CCAATGAGGGAGGGCTTGTT
	Pkor03G02515-R	TAACAAGAGGGCCAGCACAG
Pkor03G02551.1	Pkor03G02551-F	CCTTGTGCTCCTGTCTCTGG
	Pkor03G02551-R	TCCACTGACCTCCCAACAGA
Pkor07G00704.1	Pkor07G00704-F	GTTTCACTTGGCATGCGGTT
	Pkor07G00704-R	CACTTGATTCGTCCCACCCA
Pkor07G02104.1	Pkor07G02104-F	GACCTCAAAATCGCGCCTTC
	Pkor07G02104-R	CCTCCTATCATTCGCCCACC
Pkor07G02399.1	Pkor07G02399-F	GTACCCACCACCCTATCCCT
	Pkor07G02399-R	AGCCCTGAAGATGTTGCTCC
Pkor08G00952.1	Pkor08G00952-F	CCATCTCATCCCAGAGGCAC
	Pkor08G00952-R	TCTGGACCCTCCATCTCAGG
Pkor08G00968.1	Pkor08G00968-F	GCGGAGAAAGTGAGGTGGAA
	Pkor08G00968-R	TAACAATCCCTCGCCGTGTC
Pkor10G00543.1	Pkor10G00543-F	CGCTATGCGTCAGCAGACTA
	Pkor10G00543-R	GACTGCTACTCACTGCCTCC
Pkor11G01619.1	Pkor11G01619-F	CAGACCCAATTCACTGGCCT
	Pkor11G01619-R	GGGTAGTGTGAAAGGCGACA
Pkor11G02352.1	Pkor11G02352-F	ACCAAGCAAGCAACCGACTA
	Pkor11G02352-R	AACTTTTTCCGCTGCACGAC
