# Supplementary material for: Genome-wide identification and expression analysis of ARF gene family in embryonic development of Korean pine (Pinus koraiensis)
Source: BMC Plant Biol. 2024 Apr 10;24:267. doi: 10.1186/s12870-024-04827-w (PMC11005186; doi:10.1186/s12870-024-04827-w)
Supplement: Supplementary file 3 — Supplementary Material 3 [file 12870_2024_4827_MOESM3_ESM.xlsx]

## Sheet: Sheet1
Supplementary Table 2. Physiochemical properties of PkorARF gene family in Korean pine
Locus ID	Gene name	CDS (bp)	Protein length (aa)	Subcellular localization	Molecular weight（Da）	Transmembrane domains	PI	extinction coefficient	Stability (<40)	Hydrophobicity
Pkor01G00962.1	PkorARF1	3327	1108	Nucleus	124812	0	6	0.9	Unstable	-0.619
Pkor03G00080.1	PkorARF2	2343	780	Nucleus	85944.5	0	8.5	1.127	Unstable	-0.467
Pkor03G00307.1	PkorARF3	1395	464	Nucleus	51617.4	0	5.77	0.908	Unstable	-0.483
Pkor03G02515.1	PkorARF4	2655	884	Nucleus	98033.9	0	5.76	1.085	Unstable	-0.572
Pkor03G02551.1	PkorARF5	2661	886	Nucleus	98858.6	0	6.02	0.995	Unstable	-0.556
Pkor07G00704.1	PkorARF6	3375	1124	Nucleus	126104	0	6.46	0.847	Unstable	-0.683
Pkor07G02104.1	PkorARF7	2337	778	Nucleus	85402.9	0	7.66	1.087	Unstable	-0.489
Pkor07G02399.1	PkorARF8	2436	811	Nucleus	90821.3	0	7.13	0.973	Unstable	-0.553
Pkor08G00952.1	PkorARF9	2568	855	Nucleus	95487.7	0	5.79	1.056	Unstable	-0.569
Pkor08G00968.1	PkorARF10	2568	855	Nucleus	95523.7	0	5.79	1.071	Unstable	-0.566
Pkor10G00543.1	PkorARF11	2718	905	Nucleus	100008	0	5.82	1.023	Unstable	-0.601
Pkor11G01619.1	PkorARF12	2370	789	Nucleus	85877.1	0	6.71	1.11	Unstable	-0.447
Pkor11G02352.1	PkorARF13	1083	360	Nucleus	40292	0	9.16	1.288	Unstable	-0.294
