# Supplementary material for: Genome-wide identification and expression analysis of ARF gene family in embryonic development of Korean pine (Pinus koraiensis)
Source: BMC Plant Biol. 2024 Apr 10;24:267. doi: 10.1186/s12870-024-04827-w (PMC11005186; doi:10.1186/s12870-024-04827-w)
Supplement: Supplementary file 4 — Supplementary Material 4 [file 12870_2024_4827_MOESM4_ESM.xlsx]

## Sheet: Supplementary Table 3
Supplementary Table 3. The query sequences of ARF proteins from Korean pine
Gene name/ID	Sequence
Pkor01G00962.1	MKSPSTSCLSHPVEGEQKSINSELWHACAGPLVSLPSVGSVVYYFPQGHSEQVAASTQKVADTHIPNYPNLPYQLMCQLHNITLHADAETDEVYAQMTLQPVNSCNKEEILSSDLGLKQSKQPTEFFCKTLTASDTSTHGGFSVPRRAAEKVFPPLDFSMQPPAQELVARDLHDNVWTFRHIYRGQPKRHLLTTGWSVFVSAKRLVAGDSVVFIRDEKSQLLLGIRRANRQQTSMPLSVLSTDSMHIGVLAAAAHAAANQSPFTVFYNPRTSPSEFVVPLAKYNKAVYGTQVSVGMHFRMMFETEESSVRRYMGTIAGISPLDPVRWPKSQWRNLQVRWEESGAGERPNRVSIWEIESVATPFFICPPFFRMKRPVQPGMFGEESDIESTTKRSSPWLR…
Pkor03G00080.1	MLRKMESGEVEKGLDPQLWHACAGGMVQMPAINSKVYYYPQGHAEHAATVPDFVGNLRMSPSILCRVVSVKFLADIETDEVYARIRLVPISDDEQNSSVEDSEAESRPPSPAVNSQTESANNNHPPASFAKTLTQSDANNGGGFSVPRYCAETIFPRLDYSSDPPVQTVLAKDVHGEVWKFRHIYRGTPRRHLLTTGWSTFVNQKKLVAGDAIVFLRSVTGELCVGVRRSTRSTTECHSHSHSHSHSHGSSAWHLPVSGITASPAPPHRASRWEVKAADYFSGIATANSNGATGFSRNRGRVSAKSVIEACALAVSGQPFEVVYYPRASTPEFCVKAKSVDAALRIQWSPGMRFKMPFETEDSSRISWFMGTVSFVQFADPVLWPNSPWRLLQVTWDEP…
Pkor03G00307.1	MPTVIATITIDFKEEPPELTPELTGPQMAQLTVDRPCSPFRGGQKRKEVEGSSSKDPNIANGAGDLKRGCLDAPVDMAGAEDTKQDVPGDNADLQAEDDPYAYACRVVESPPSSQDEYSNGRLNGSEELALSKSSICMELWHACAGPLISLPRKGTLVVYFPQGHLEQASTSLKHQQMRPYDLPPQIFCRVLNVNLHADQETDEVYAQVTLVPEPEPLEDAVGDKEEEDEDVLNKPTPHMFCKTLTASDTSTHGGFSVPRRAAEDCFPPLDYTQQRPSQELLAKDLHGVEWKFRHIYRGQPRRHLLTTGWSVFVSHKGLVSGDAVLFLRGENGELRLGIRRATRQKSGILSSVLSNQNAHLSVLAAAANAVATKSMFHVFYNPRTSPAEFIIPYQKYVK…
Pkor03G02515.1	MAYAENFRNFGLGANNGGSNQSNSSNGGVDGYSSMPNEGGLVMGQIGGSHGYQNSSPSAQDALYEELWHACAGPLVTLPRIGERVFYFPQGHMEQVEASTNQGADQHMPLFNLPYKILCRVINVQLKAEPDTDEVFSQITLLPEEEQDETSVDKEPLTQPPPKPLVYSFCKTLTASDTSTHGGFSVLRRHADECLPPLDMSQQPPSQDLVAKDLHGVEWRFRHIFRGQPRRHLLTTGWSVFVSSKRLVAGDAFIFLRGENGELRVGVRRAMRQQNNVPSSVISSHSMHLGVIATASHAFTTKTMFSVYYKPRTSPSEFIIPCDQYMESMKINFSVGMRFKMKFEGEEVPEQRFTGTIVGINDVDPVNWLNSKWRCLKVQWDEISAIARPERVSPWKLEP…
Pkor03G02551.1	MVAASTNKEVDAHIPNYPNLPPQLICQLHNVTLQADVETDEVYAQMTLQPLNTQEQKESYLAPDLGTQSRQPTNYFCKTLTASDTSTHGGFSIPRRAAEKVFPPLDFTQQPPVQELVARDLHDNEWKFRHIYRGQPKRHLLTTGWSVFVSAKRLSAGDAVLFIRNEKGQLLLGIRRANRSQTVMPSSVLSSDSMHIGVLAAAAHAASTNCRFTIFYNPRASPSEFVIPLSKYEKAVYHTRVSIGMRFRMLFETEESTVRRYMGTITGIGDLDPARWPNSQWRSIKVGWDESTAGERQPRVSLWEIEPLTTFLMYPPPYPLGLKRSWPQLQGMTSLYGNDDGSFRRPFMSERGDNGEQGLQTLNFQTISMDPWMQMQQRFEPSFSGIQSTAYHGMPTTIL…
Pkor07G00704.1	MKAPSNGYLPQPQDGERRSINSELWHACAGPLVSLPPVGSLVVYFPQGHSEQVAASMQKETDGHIPNYPSLPSKLICQLHNVTLHADVETDEVYAQMTLQPVNTHDKEALLASDLGLKQSKQPTEFFCKTLTASDTSTHGGFSVPRRAAEKIFPLLDYTMQPPAQELVARDLHDHAWTFRHIYRGQPKRHLLTTGWSVFVSAKRLFAGDSVLFIRDEKSQLLLGIRRANRQQATMSSSVLSSDSMHIGVLAAAAHAASNHSPFTVFYNPRASPSEFVIPLSKYNKAIYGTQVSLGMRFRMMFETEESGVRRYMGTITGISDLDPMKWPNSQWRNIQVGWDESSAGERQNRVSIWEIEPVATPFFICPPPFFRPKRPRQPEMLGEESEIESAIKRSSLWF…
Pkor07G02104.1	MERRMKKGEDGGRGRGQGQPGPGLDSQLWHACAGGMVEMPVVGSKVYYFPQGHAEHASTPPDFPPDLKIAPSVLCTVLSVAYLADIDTDEVYARIRLQPDGGRMIGGLGDDNDNDSSTLAPPPPPPTASGEKPVSFAKTLTQSDANNGGGFSVPRYCAETIFPRLDYSNDPPVQTVLARDVHGEVWKFRHIYRGTPRRHLLTTGWSTFVNQKKLVAGDAIVFLRSATGELCVGVRRSTRGGGGFASTAAESGPWHWPGSNPYRTAASSLKGGPYDNFSDFLDSSNRLIRSNNSGFARNRGKIAAKSVVEAATRAAMGQPFEAVYYPRASTPEFCVKAQSVNAALSLQWAAGMRFKMAFETEDSSRISWFMGTISSIQYADPVIWPKSPWRLLQVTWDEP…
Pkor07G02399.1	MMCCVGNAVQQEQRELSSLVPELGAPSKQPTNYFCKTLTASDTSTHGGFSVPRRAAEKVFPPLDFTQQPPVQELIARDLHDNEWKFRHIYRGQPKRHLLTTGWSVFVSAKRLVAGDSVLFIRNENGQLLLGIRRANRSQTVMPSLVLSSDSMHIGVLAAAAHATATNSRFTVFYNPRASPSEFVIPLAKYEKAIYHTRVSAGMRFRMLFETEDSSVRRYMGTITGIGDLDPVRWPNSQWRSVKVGWDESTAGERQPRVSLWEIEPLTTFLMYPPPYPLRLKRPWPQLQGMASLPGIKDDDCKMMKSFMWTGGDHGEQHLQGLNFQGLGMDPWMQMQDRFDSSVAGIQPDMYKSMAAAALQEIRSVDSSKQILQCQPQQPVQSPQLHCVPRPLIHGQIFQ…
Pkor08G00952.1	MAYMDNFRSPMANFVGGEQQHMGFDAGTDADLYEELWHACAGPLVTVPRVGERVFYFPQGHMEQVEASTNQGADQQMPLYNLMPRILCRVINLQLKAEQETDEVYAQITLLPEPEQNEPCSDATPSPMPKPKKNVHSFCKTLTASDTSTHGGFSVLRRHADECLPPLDMSQQPPTQELVAKDLHGTEWRFRHIFRGQPRRHLLTTGWSVFVSAKRLVAGDAFIFLRGENSELRVGVRRVMRQQSNMPSSVISSHSMHLGVIATASHAVTTRTMFTVYYKPRTSQSEFIIPYDKYMEAVNSNLSVGMRFKMRFEGEEAPERRFTGTIIGIGDIDPSRWPSSKWRSLKVQWDETCAIPRPDRVSPWEIEPFVAPPALNPQPVPRNKRPRTNVLPTSTDMLG…
Pkor08G00968.1	MAYMDNFRSPMANFVGGEQQHMGFDAGTDADLYEELWHACAGPLVTVPRVGERVFYFPQGHMEQVEASTNQGADQQMPLYNLMPRILCRVINLQLKAEQETDEVYAQITLLPEPEQNEPCSDATPSPMPKPKKNVHSFCKTLTASDTSTHGGFSVLRRHADECLPPLDMSQQPPTQELVAKDLHGTEWRFRHIFRGQPRRHLLTTGWSVFVSAKRLVAGDAFIFLRGENSELRVGVRRVMRQQSNMPSSVISSHSMHLGVIATASHAVTTRTMFTVYYKPRTSQSEFIIPYDKYMEAVNSNLSVGMRFKMRFEGEEAPERRFTGTIIGIGDIDPSRWPSSKWRSLKVQWDETCAIPRPDRVSPWEIEPFVAPPALNPQPVPRNKRPRTNVLPTSTDMLG…
Pkor10G00543.1	MAYADSFRNFSGRLPQNSSAGNYSTLPNEVPGTPQSLMPSQSTNSTQNSFTGGIGTDASESLLYEELWHACAGPLVTLPRIGERAFYFPQGHIEQVEASTNQGVDQHMPLYNLPSKILCRVINVQFRAEPETDEVFAQITLLPEGDQNESSHDSGTTPRQPRKSIVHSFCKTLTASDTSTHGGFSVLRRHADECLPPLDMSQQPPSQELVARDLHGMEWRFRHIFRGQPRRHLLTTGWSVFVSSKRLVAGDAFIFLRGESGELRVGVRRAMRQQTNMPSSVLSSHSMHLGVIATASHAVSTRTIFTVYYKPRTSPSEFIIPYDKYMEAVSSSLSVGMRFKMRFEGEESPERRFTGTIIGNGEADNVRWPDSKWRSLKVQWDETSVVPRPERVSPWEIET…
Pkor11G01619.1	MPVPCTMNGPRITSMDSAHGYGLVMQRGADDGSPGLDSQLWHACAGGMVQMPSVNARVYYFPQGQAEHSATNVEFPASLRAKPAILCRVLNVKFMADTETDEVYARIRLVPIKPNEVAMEDCSEDNGNAAANEKPVSFAKTLTQSDANNGGGFSVPRYCAETIFPRLDYSSDPPVQTVLAKDVHGEVWKFRHIYRGTPRRHLLTTGWSTFVNQKKLVAGDSIVFLRSLNGELCVGIRRSTRSTGGGDSSAWHLAGQQQQQGSCMSPYRSSSRWEVKGGDNFSAAFFGGGDKASANGNSNGFARNKGKVSAKSVIESATLAATGQPFEVVYYPRASTPEFCVKANAVDSALRMKWNAGMRFKMAFETEDSSRISWFMGTISLVQCADPIHWPTSPWRLLQ…
Pkor11G02352.1	MSHQTGERRCLNSELWHACAGPLVSLPAVGSKVVYFPQGHSEQVAASTNKEVDAHIPNYPNLPAQLICQLHNVTMHADVETDEVYAQMTLQPLNAQEQKDCYLGSDLGTPSKQPTNYFCKTLTASDTSTHGGFSVPRRAAEKVFPPLDFTQQPPAQELTARDLHDNEWKFRHIFRGQPKRHLLTTGWSVFVSAKRLAAGDSVLFIWNEKGQLLLGIRRANRPQAVMPSLVLSSDSMHIGLLAAAAHAAATNSRFTIFYNPRASPSEFVIPLAKYVKAVYHTRVSIGMRFRMLFETEESSVRRYMGTITGISDLDQVRWPNSHWRSVKLFADDAGLPRGVHNAGFQNWESKMRKVIIILLS
