# Supplementary material for: Genome-wide identification and expression analysis of ARF gene family in embryonic development of Korean pine (Pinus koraiensis)
Source: BMC Plant Biol. 2024 Apr 10;24:267. doi: 10.1186/s12870-024-04827-w (PMC11005186; doi:10.1186/s12870-024-04827-w)
Supplement: Supplementary file 5 — Supplementary Material 5 [file 12870_2024_4827_MOESM5_ESM.xlsx]

## Sheet: Sheet1
Supplementary Table 4. CDS sequences of PkorARF genes from Korean pine
Pkor01G00962.1	ATGAAGAGTCCTTCTACCAGCTGCCTTTCTCATCCAGTGGAGGGGGAGCAGAAGAGCATAAATTCTGAACTCTGGCATGCTTGCGCTGGACCCCTTGTTTCTTTGCCCTCAGTGGGTAGTGTTGTATATTATTTTCCACAAGGCCACAGTGAACAGGTTGCAGCTTCTACTCAGAAGGTAGCTGACACACACATTCCAAATTATCCTAATCTTCCTTATCAGTTGATGTGTCAACTTCACAATATTACGTTGCATGCAGATGCGGAGACTGATGAGGTATATGCACAGATGACTCTGCAACCAGTGAACAGCTGCAATAAGGAGGAGATATTATCATCTGATCTTGGCCTTAAGCAAAGTAAACAACCAACAGAATTCTTCTGCAAGACATTGACTGCA…
Pkor03G00080.1	ATGTTGAGGAAAATGGAATCCGGCGAAGTCGAGAAGGGTTTGGATCCCCAACTCTGGCATGCCTGTGCTGGGGGGATGGTGCAGATGCCTGCTATAAATTCAAAGGTTTATTATTACCCCCAGGGCCATGCAGAGCACGCTGCTACTGTGCCTGATTTCGTGGGCAATCTCCGCATGAGCCCATCGATCTTGTGCAGAGTGGTCTCGGTGAAGTTCTTGGCCGACATAGAGACCGACGAGGTTTATGCTCGCATACGCCTCGTCCCCATCTCCGACGACGAGCAGAACAGCAGCGTAGAGGATTCCGAGGCCGAGTCACGGCCTCCATCCCCGGCTGTCAATTCTCAGACTGAGAGCGCGAATAACAATCATCCGCCGGCTTCTTTTGCCAAGACACTG…
Pkor03G00307.1	ATGCCTACTGTTATTGCCACCATAACCATCGACTTCAAAGAAGAGCCACCTGAATTGACTCCCGAGCTCACAGGCCCTCAGATGGCGCAATTGACGGTTGACAGGCCTTGTTCTCCCTTCAGAGGAGGTCAGAAACGGAAAGAGGTTGAAGGTAGCTCCTCGAAGGACCCCAACATTGCTAATGGTGCGGGTGACCTCAAGCGAGGCTGTCTTGATGCTCCTGTTGACATGGCGGGTGCGGAAGATACTAAACAGGACGTTCCTGGTGATAACGCTGATCTGCAGGCAGAGGATGACCCCTACGCCTACGCCTGTCGTGTGGTCGAGTCTCCTCCTTCCTCTCAAGACGAATACAGCAATGGAAGACTCAATGGTAGCGAGGAGTTGGCATTGAGCAAA…
Pkor03G02515.1	ATGGCTTATGCTGAAAATTTTAGGAATTTTGGTTTGGGGGCCAATAATGGTGGTTCTAATCAGAGCAATAGCAGTAATGGGGGTGTAGATGGCTATTCTTCGATGCCCAATGAGGGAGGGCTTGTTATGGGACAGATAGGCGGTTCACATGGCTACCAGAATTCTTCACCAAGTGCTCAAGATGCACTGTACGAGGAGCTGTGGCATGCCTGTGCTGGCCCTCTTGTTACGTTGCCCAGGATCGGGGAGCGGGTGTTTTATTTCCCACAAGGTCATATGGAGCAGGTTGAAGCATCCACAAACCAGGGGGCTGACCAGCACATGCCTTTGTTTAACCTGCCCTACAAGATCCTTTGCCGCGTAATCAATGTCCAACTGAAGGCTGAACCTGATACAGAT…
Pkor03G02551.1	ATGGTGGCTGCCTCAACAAACAAGGAGGTTGATGCTCACATTCCTAACTATCCAAATCTTCCACCACAATTAATCTGCCAGCTACACAATGTTACTCTGCAGGCAGATGTGGAGACAGATGAAGTATATGCTCAAATGACATTACAGCCCTTAAACACTCAAGAGCAAAAGGAGTCTTATCTAGCTCCTGATCTTGGCACGCAAAGCAGACAGCCAACTAATTACTTCTGTAAAACGCTAACAGCAAGTGACACCAGCACTCATGGTGGATTCTCAATTCCACGCCGTGCTGCTGAGAAAGTGTTTCCGCCACTGGATTTCACTCAGCAGCCTCCTGTTCAAGAGCTTGTTGCTAGGGATCTTCATGACAACGAGTGGAAATTTCGGCATATTTATCGG…
Pkor07G00704.1	ATGAAGGCTCCTTCCAATGGTTACCTTCCTCAGCCTCAAGATGGAGAAAGGAGGAGCATCAATTCTGAACTTTGGCATGCCTGCGCGGGACCTCTTGTTTCATTGCCACCAGTGGGTAGCCTGGTGGTATATTTTCCACAAGGCCACAGTGAACAGGTAGCAGCTTCAATGCAGAAGGAAACAGATGGACATATTCCAAATTACCCTAGTCTCCCCTCCAAGTTGATATGTCAGCTTCACAATGTTACATTGCATGCAGATGTGGAGACTGATGAGGTCTATGCGCAGATGACTCTTCAACCTGTCAATACACATGATAAGGAGGCACTGTTGGCCTCTGATCTTGGTCTGAAGCAAAGTAAGCAGCCTACAGAGTTCTTCTGCAAGACATTGACAGCA…
Pkor07G02104.1	ATGGAGAGGAGAATGAAGAAGGGAGAGGACGGTGGGCGGGGCCGCGGGCAGGGGCAGCCAGGTCCCGGGCTCGATTCACAGCTATGGCATGCCTGTGCAGGGGGAATGGTGGAGATGCCTGTTGTGGGTTCCAAGGTCTATTATTTCCCGCAGGGCCACGCTGAGCACGCTTCGACACCACCCGACTTCCCACCTGACCTCAAAATCGCGCCTTCTGTTCTCTGCACGGTGCTCTCCGTTGCTTACTTGGCGGACATCGACACCGACGAGGTATACGCCCGCATCCGCCTCCAGCCCGATGGTGGGCGAATGATAGGAGGCCTCGGCGATGACAACGACAACGATTCCTCGACTCTTGCTCCTCCTCCTCCTCCTCCGACAGCGTCTGGGGAGAAGCCG…
Pkor07G02399.1	ATGATGTGCTGTGTTGGAAATGCTGTGCAGCAAGAACAAAGGGAACTGTCTAGTCTAGTTCCTGAACTTGGGGCACCCAGCAAGCAACCAACTAATTACTTCTGTAAAACACTAACTGCAAGTGACACTAGTACTCATGGTGGATTTTCAGTTCCACGTCGTGCGGCCGAGAAAGTGTTTCCTCCACTTGATTTTACTCAACAGCCTCCCGTTCAGGAGCTCATTGCAAGAGATCTGCATGATAATGAATGGAAGTTTCGGCATATCTATAGAGGTCAGCCTAAGAGACATTTGTTGACAACAGGATGGAGTGTGTTCGTAAGTGCCAAGAGACTTGTTGCTGGTGACTCAGTCCTGTTCATTAGAAATGAGAATGGACAGCTATTATTGGGCATTAGA…
Pkor08G00952.1	ATGGCTTACATGGACAATTTCAGGTCCCCCATGGCGAATTTTGTTGGGGGAGAACAACAGCATATGGGATTCGATGCAGGTACCGATGCGGATCTTTATGAAGAGCTGTGGCATGCCTGTGCTGGTCCTTTGGTCACAGTCCCGCGCGTTGGGGAACGAGTGTTCTACTTTCCCCAGGGGCACATGGAACAGGTTGAAGCATCAACAAATCAGGGTGCTGATCAGCAAATGCCCTTGTACAATCTGATGCCCAGGATCCTTTGTCGCGTCATCAATCTTCAGTTGAAGGCTGAACAAGAGACAGACGAAGTGTATGCGCAGATTACTCTGCTTCCAGAACCTGAGCAAAATGAGCCTTGCAGTGATGCAACTCCTTCCCCTATGCCAAAACCGAAGAAG…
Pkor08G00968.1	ATGGCTTACATGGACAATTTCAGGTCCCCCATGGCGAATTTTGTTGGGGGAGAACAACAGCATATGGGATTCGATGCAGGTACCGATGCGGATCTTTATGAAGAGCTGTGGCATGCCTGTGCTGGTCCTTTGGTCACAGTCCCGCGCGTTGGGGAACGAGTGTTCTACTTTCCCCAGGGGCACATGGAACAGGTTGAAGCATCAACAAATCAGGGTGCTGATCAGCAAATGCCCTTGTACAATCTGATGCCCAGGATCCTTTGTCGCGTCATCAATCTTCAGTTGAAGGCTGAACAAGAGACAGACGAAGTGTATGCGCAGATTACTCTGCTTCCAGAACCTGAGCAAAATGAGCCTTGCAGTGATGCAACTCCTTCCCCTATGCCAAAACCGAAGAAG…
Pkor10G00543.1	ATGGCTTATGCAGACAGCTTCAGGAATTTCTCTGGCAGGCTGCCTCAAAATAGTTCTGCGGGTAACTATTCGACTTTACCCAATGAGGTTCCCGGAACTCCTCAGTCTCTTATGCCTTCCCAAAGTACAAATTCAACGCAGAATTCTTTCACTGGAGGGATTGGGACTGATGCTAGTGAATCTCTTCTGTATGAAGAACTATGGCATGCCTGTGCTGGTCCACTTGTTACTTTGCCTCGTATAGGGGAGAGAGCTTTTTACTTTCCTCAAGGCCATATAGAGCAGGTTGAAGCATCAACAAACCAAGGGGTTGATCAGCATATGCCACTGTATAATCTACCTTCGAAGATTCTTTGTCGTGTGATCAATGTGCAATTTCGGGCGGAACCTGAGACAGAT…
Pkor11G01619.1	ATGCCTGTGCCATGCACAATGAATGGACCAAGGATCACATCAATGGATTCTGCACATGGGTATGGACTGGTCATGCAGAGAGGGGCAGATGATGGGAGCCCAGGTCTTGATTCACAACTATGGCATGCCTGTGCAGGAGGAATGGTGCAGATGCCCTCTGTGAATGCTCGGGTCTACTATTTTCCACAAGGGCAGGCTGAGCACTCAGCGACAAATGTGGAATTCCCAGCAAGTCTCAGGGCCAAGCCTGCGATACTCTGCAGGGTGCTCAATGTCAAATTCATGGCGGACACAGAGACTGACGAGGTCTATGCTCGGATCCGCTTGGTGCCTATTAAGCCCAACGAGGTTGCTATGGAGGACTGCAGTGAGGATAATGGTAATGCTGCTGCAAATGAG…
Pkor11G02352.1	ATGTCACATCAAACAGGGGAAAGGAGATGCCTTAATTCAGAGCTTTGGCATGCCTGTGCTGGACCGCTTGTGTCCTTACCTGCTGTTGGGAGCAAGGTTGTTTATTTTCCCCAGGGTCACAGTGAGCAGGTAGCTGCTTCAACAAACAAGGAGGTCGATGCTCATATACCCAATTATCCGAATCTTCCAGCTCAATTAATCTGCCAACTTCACAATGTTACAATGCATGCAGATGTGGAAACGGATGAAGTATATGCTCAAATGACATTGCAACCACTTAATGCTCAAGAGCAAAAAGATTGTTATCTTGGTTCTGACCTCGGCACACCAAGCAAGCAACCGACTAATTACTTTTGTAAAACGCTGACTGCAAGTGACACTAGCACCCATGGCGGGTTT…
