# Supplementary material for: Genome-wide identification and expression analysis of ARF gene family in embryonic development of Korean pine (Pinus koraiensis)
Source: BMC Plant Biol. 2024 Apr 10;24:267. doi: 10.1186/s12870-024-04827-w (PMC11005186; doi:10.1186/s12870-024-04827-w)
Supplement: Supplementary file 6 — Supplementary Material 6 [file 12870_2024_4827_MOESM6_ESM.xlsx]

## Sheet: Sheet1
Supplementary Table 5. Raw data for GO enrichment analysis
term	enrichment	pvalue	count	class
Nucleus	0.69	2.63e-09	18	CC
DNA binding	1	7.61e-08	13	MF
DNA-binding transcription factor activity	1.02	0.0216	6	MF
Auxin-activated signaling pathway	2.25	4.16e-36	18	BP
Regulation of transcription, DNA-templated	1.18	2.15e-18	18	BP
