# Supplementary material for: Genome-wide identification and expression analysis of ARF gene family in embryonic development of Korean pine (Pinus koraiensis)
Source: BMC Plant Biol. 2024 Apr 10;24:267. doi: 10.1186/s12870-024-04827-w (PMC11005186; doi:10.1186/s12870-024-04827-w)
Supplement: Supplementary file 7 — Supplementary Material 7 [file 12870_2024_4827_MOESM7_ESM.xlsx]

## Sheet: Supplementary Table 5
Supplementary Table 6. Analysis of specific cis-elements in PkorARF promoters.
Gene ID	Cis-element	Typical sequence	Function
Pkor03G02515.1	HD-Zip 3	GTAAT(G/C)ATTAC	protein binding site
Pkor01G00962.1	TCT-motif	TCTTAC	part of a light responsive element
Pkor01G00962.1	Box 4	ATTAAT	part of a conserved DNA module involved in light responsiveness
Pkor01G00962.1	MBS	CAACTG	MYB binding site involved in drought-inducibility
Pkor01G00962.1	MBS	CAACTG	MYB binding site involved in drought-inducibility
Pkor01G00962.1	GT1-motif	GGTTAA	light responsive element
Pkor01G00962.1	GT1-motif	GGTTAAT	light responsive element
Pkor01G00962.1	TATA-box	ccTATAAAaa	core promoter element around -30 of transcription start
Pkor01G00962.1	TATA-box	TATAAAA	core promoter element around -30 of transcription start
Pkor01G00962.1	TATA-box	TATAAA	core promoter element around -30 of transcription start
Pkor01G00962.1	TATA-box	TATAA	core promoter element around -30 of transcription start
Pkor01G00962.1	TATA-box	TATA	core promoter element around -30 of transcription start
Pkor01G00962.1	TATA-box	TATA	core promoter element around -30 of transcription start
Pkor01G00962.1	TATA-box	TATA	core promoter element around -30 of transcription start
Pkor01G00962.1	TATA-box	TATAAATA	core promoter element around -30 of transcription start
Pkor01G00962.1	TATA-box	TATAAAT	core promoter element around -30 of transcription start
Pkor01G00962.1	TATA-box	TATAAA	core promoter element around -30 of transcription start
Pkor01G00962.1	TATA-box	TATAA	core promoter element around -30 of transcription start
Pkor01G00962.1	TATA-box	TATA	core promoter element around -30 of transcription start
Pkor01G00962.1	TATA-box	TATAAATA	core promoter element around -30 of transcription start
Pkor01G00962.1	TATA-box	TATAAAT	core promoter element around -30 of transcription start
Pkor01G00962.1	TATA-box	TATAAA	core promoter element around -30 of transcription start
Pkor01G00962.1	TATA-box	TATAA	core promoter element around -30 of transcription start
Pkor01G00962.1	TATA-box	TATA	core promoter element around -30 of transcription start
Pkor01G00962.1	TATA-box	TATAAA	core promoter element around -30 of transcription start
Pkor01G00962.1	TATA-box	TATAA	core promoter element around -30 of transcription start
Pkor01G00962.1	TATA-box	TATA	core promoter element around -30 of transcription start
Pkor01G00962.1	TATA-box	TATAAAT	core promoter element around -30 of transcription start
Pkor01G00962.1	TATA-box	TATAAA	core promoter element around -30 of transcription start
Pkor01G00962.1	TATA-box	TATAA	core promoter element around -30 of transcription start
Pkor01G00962.1	TATA-box	TATA	core promoter element around -30 of transcription start
Pkor01G00962.1	TATA-box	TATA	core promoter element around -30 of transcription start
Pkor01G00962.1	TATA-box	TATA	core promoter element around -30 of transcription start
Pkor01G00962.1	CAAT-box	TGCAAATCT	common cis-acting element in promoter and enhancer regions
Pkor01G00962.1	CAAT-box	CAAAT	common cis-acting element in promoter and enhancer regions
Pkor01G00962.1	CAAT-box	CAAAT	common cis-acting element in promoter and enhancer regions
Pkor01G00962.1	CAAT-box	CAAAT	common cis-acting element in promoter and enhancer regions
Pkor01G00962.1	CAAT-box	CAAAT	common cis-acting element in promoter and enhancer regions
Pkor01G00962.1	CAAT-box	CAAAT	common cis-acting element in promoter and enhancer regions
Pkor01G00962.1	CAAT-box	CAAAT	common cis-acting element in promoter and enhancer regions
Pkor01G00962.1	CAAT-box	CAAAT	common cis-acting element in promoter and enhancer regions
Pkor01G00962.1	CAAT-box	CCAAT	common cis-acting element in promoter and enhancer regions
Pkor01G00962.1	CAAT-box	CAAAT	common cis-acting element in promoter and enhancer regions
Pkor01G00962.1	CAAT-box	CAAAT	common cis-acting element in promoter and enhancer regions
Pkor01G00962.1	CAAT-box	CCAAT	common cis-acting element in promoter and enhancer regions
Pkor01G00962.1	CAAT-box	CAAAT	common cis-acting element in promoter and enhancer regions
Pkor01G00962.1	O2-site	GATGATGTGG	cis-acting regulatory element involved in zein metabolism regulation
Pkor01G00962.1	CGTCA-motif	CGTCA	cis-acting regulatory element involved in the MeJA-responsiveness
Pkor01G00962.1	CGTCA-motif	CGTCA	cis-acting regulatory element involved in the MeJA-responsiveness
Pkor01G00962.1	CGTCA-motif	CGTCA	cis-acting regulatory element involved in the MeJA-responsiveness
Pkor01G00962.1	TGACG-motif	TGACG	cis-acting regulatory element involved in the MeJA-responsiveness
Pkor01G00962.1	TGACG-motif	TGACG	cis-acting regulatory element involved in the MeJA-responsiveness
Pkor01G00962.1	TGACG-motif	TGACG	cis-acting regulatory element involved in the MeJA-responsiveness
Pkor01G00962.1	G-box	CACGTC	cis-acting regulatory element involved in light responsiveness
Pkor01G00962.1	ARE	AAACCA	cis-acting regulatory element essential for the anaerobic induction
Pkor01G00962.1	A-box	CCGTCC	cis-acting regulatory element
Pkor01G00962.1	A-box	CCGTCC	cis-acting regulatory element
Pkor01G00962.1	ABRE	AACCCGG	cis-acting element involved in the abscisic acid responsiveness
Pkor01G00962.1	ABRE	ACGTG	cis-acting element involved in the abscisic acid responsiveness
Pkor01G00962.1	LTR	CCGAAA	cis-acting element involved in low-temperature responsiveness
Pkor01G00962.1	LTR	CCGAAA	cis-acting element involved in low-temperature responsiveness
Pkor01G00962.1	LTR	CCGAAA	cis-acting element involved in low-temperature responsiveness
Pkor01G00962.1	TC-rich repeats	ATTCTCTAAC	cis-acting element involved in defense and stress responsiveness
Pkor03G00080.1	AE-box	AGAAACAA	part of a module for light response
Pkor03G00080.1	chs-CMA1a	TTACTTAA	part of a light responsive element
Pkor03G00080.1	chs-CMA1a	TTACTTAA	part of a light responsive element
Pkor03G00080.1	ATCT-motif	AATCTAATCC	part of a conserved DNA module involved in light responsiveness
Pkor03G00080.1	ATCT-motif	AATCTAATCC	part of a conserved DNA module involved in light responsiveness
Pkor03G00080.1	ATCT-motif	AATCTAATCC	part of a conserved DNA module involved in light responsiveness
Pkor03G00080.1	Box 4	ATTAAT	part of a conserved DNA module involved in light responsiveness
Pkor03G00080.1	3-AF1 binding site	TAAGAGAGGAA	light responsive element
Pkor03G00080.1	3-AF1 binding site	TAAGAGAGGAA	light responsive element
Pkor03G00080.1	GT1-motif	GGTTAA	light responsive element
Pkor03G00080.1	GC-motif	CCCCCG	enhancer-like element involved in anoxic specific inducibility
Pkor03G00080.1	TATA-box	TACAAAA	core promoter element around -30 of transcription start
Pkor03G00080.1	TATA-box	ATATAT	core promoter element around -30 of transcription start
Pkor03G00080.1	TATA-box	TATA	core promoter element around -30 of transcription start
Pkor03G00080.1	TATA-box	taTATAAAtc	core promoter element around -30 of transcription start
Pkor03G00080.1	TATA-box	TATTTAAA	core promoter element around -30 of transcription start
Pkor03G00080.1	TATA-box	TATA	core promoter element around -30 of transcription start
Pkor03G00080.1	TATA-box	ATATAA	core promoter element around -30 of transcription start
Pkor03G00080.1	TATA-box	TATA	core promoter element around -30 of transcription start
Pkor03G00080.1	TATA-box	TATAA	core promoter element around -30 of transcription start
Pkor03G00080.1	TATA-box	TATA	core promoter element around -30 of transcription start
Pkor03G00080.1	TATA-box	ATATAT	core promoter element around -30 of transcription start
Pkor03G00080.1	TATA-box	TATATA	core promoter element around -30 of transcription start
Pkor03G00080.1	TATA-box	ATATAT	core promoter element around -30 of transcription start
Pkor03G00080.1	TATA-box	TATATA	core promoter element around -30 of transcription start
Pkor03G00080.1	TATA-box	ATATAT	core promoter element around -30 of transcription start
Pkor03G00080.1	TATA-box	TATA	core promoter element around -30 of transcription start
Pkor03G00080.1	CAAT-box	CAAAT	common cis-acting element in promoter and enhancer regions
Pkor03G00080.1	CAAT-box	CAAAT	common cis-acting element in promoter and enhancer regions
Pkor03G00080.1	CAAT-box	CAAAT	common cis-acting element in promoter and enhancer regions
Pkor03G00080.1	CAAT-box	CAAAT	common cis-acting element in promoter and enhancer regions
Pkor03G00080.1	CAAT-box	CAAAT	common cis-acting element in promoter and enhancer regions
Pkor03G00080.1	CAAT-box	TGCCAAC	common cis-acting element in promoter and enhancer regions
Pkor03G00080.1	CAAT-box	CAAAT	common cis-acting element in promoter and enhancer regions
Pkor03G00080.1	CAAT-box	CAAAT	common cis-acting element in promoter and enhancer regions
Pkor03G00080.1	CAAT-box	CAAAT	common cis-acting element in promoter and enhancer regions
Pkor03G00080.1	CAAT-box	CAAAT	common cis-acting element in promoter and enhancer regions
Pkor03G00080.1	CAAT-box	CCAAT	common cis-acting element in promoter and enhancer regions
Pkor03G00080.1	CAAT-box	CCAAT	common cis-acting element in promoter and enhancer regions
Pkor03G00080.1	CAAT-box	CAAAT	common cis-acting element in promoter and enhancer regions
Pkor03G00080.1	CAAT-box	CAAAT	common cis-acting element in promoter and enhancer regions
Pkor03G00080.1	CAAT-box	CCAAT	common cis-acting element in promoter and enhancer regions
Pkor03G00080.1	CAAT-box	CCAAT	common cis-acting element in promoter and enhancer regions
Pkor03G00080.1	CAAT-box	CCAAT	common cis-acting element in promoter and enhancer regions
Pkor03G00080.1	CAT-box	GCCACT	cis-acting regulatory element related to meristem expression
Pkor03G00080.1	CGTCA-motif	CGTCA	cis-acting regulatory element involved in the MeJA-responsiveness
Pkor03G00080.1	CGTCA-motif	CGTCA	cis-acting regulatory element involved in the MeJA-responsiveness
Pkor03G00080.1	CGTCA-motif	CGTCA	cis-acting regulatory element involved in the MeJA-responsiveness
Pkor03G00080.1	TGACG-motif	TGACG	cis-acting regulatory element involved in the MeJA-responsiveness
Pkor03G00080.1	TGACG-motif	TGACG	cis-acting regulatory element involved in the MeJA-responsiveness
Pkor03G00080.1	TGACG-motif	TGACG	cis-acting regulatory element involved in the MeJA-responsiveness
Pkor03G00080.1	G-box	CACGTC	cis-acting regulatory element involved in light responsiveness
Pkor03G00080.1	G-box	CACGTG	cis-acting regulatory element involved in light responsiveness
Pkor03G00080.1	G-box	CACGAC	cis-acting regulatory element involved in light responsiveness
Pkor03G00080.1	G-Box	CACGTG	cis-acting regulatory element involved in light responsiveness
Pkor03G00080.1	G-Box	CACGTT	cis-acting regulatory element involved in light responsiveness
Pkor03G00080.1	ABRE	GACACGTGGC	cis-acting element involved in the abscisic acid responsiveness
Pkor03G00080.1	ABRE	ACGTG	cis-acting element involved in the abscisic acid responsiveness
Pkor03G00080.1	ABRE	CACGTG	cis-acting element involved in the abscisic acid responsiveness
Pkor03G00080.1	ABRE	ACGTG	cis-acting element involved in the abscisic acid responsiveness
Pkor03G00080.1	ABRE	AACCCGG	cis-acting element involved in the abscisic acid responsiveness
Pkor03G00080.1	ABRE	ACGTG	cis-acting element involved in the abscisic acid responsiveness
Pkor03G00080.1	TCA-element	CCATCTTTTT	cis-acting element involved in salicylic acid responsiveness
Pkor03G00080.1	TCA-element	CCATCTTTTT	cis-acting element involved in salicylic acid responsiveness
Pkor03G00080.1	TCA-element	CCATCTTTTT	cis-acting element involved in salicylic acid responsiveness
Pkor03G00080.1	LTR	CCGAAA	cis-acting element involved in low-temperature responsiveness
Pkor03G00080.1	LTR	CCGAAA	cis-acting element involved in low-temperature responsiveness
Pkor03G00080.1	TGA-element	AACGAC	auxin-responsive element
Pkor03G00307.1	Box III	atCATTTTCACt	protein binding site
Pkor03G00307.1	GATA-motif	AAGGATAAGG	part of a light responsive element
Pkor03G00307.1	I-box	GTATAAGGCC	part of a light responsive element
Pkor03G00307.1	I-box	gGATAAGGTG	part of a light responsive element
Pkor03G00307.1	TCCC-motif	TCTCCCT	part of a light responsive element
Pkor03G00307.1	Box 4	ATTAAT	part of a conserved DNA module involved in light responsiveness
Pkor03G00307.1	MBS	CAACTG	MYB binding site involved in drought-inducibility
Pkor03G00307.1	MBS	CAACTG	MYB binding site involved in drought-inducibility
Pkor03G00307.1	Sp1	GGGCGG	light responsive element
Pkor03G00307.1	P-box	CCTTTTG	gibberellin-responsive element
Pkor03G00307.1	TATA-box	TATACA	core promoter element around -30 of transcription start
Pkor03G00307.1	TATA-box	TATA	core promoter element around -30 of transcription start
Pkor03G00307.1	TATA-box	TATAAAA	core promoter element around -30 of transcription start
Pkor03G00307.1	TATA-box	TATAAA	core promoter element around -30 of transcription start
Pkor03G00307.1	TATA-box	TATAA	core promoter element around -30 of transcription start
Pkor03G00307.1	TATA-box	TATA	core promoter element around -30 of transcription start
Pkor03G00307.1	TATA-box	TATA	core promoter element around -30 of transcription start
Pkor03G00307.1	TATA-box	TATA	core promoter element around -30 of transcription start
Pkor03G00307.1	TATA-box	ATATAA	core promoter element around -30 of transcription start
Pkor03G00307.1	TATA-box	TATA	core promoter element around -30 of transcription start
Pkor03G00307.1	TATA-box	TATAA	core promoter element around -30 of transcription start
Pkor03G00307.1	TATA-box	TATA	core promoter element around -30 of transcription start
Pkor03G00307.1	CAAT-box	CAAAT	common cis-acting element in promoter and enhancer regions
Pkor03G00307.1	CAAT-box	CAAAT	common cis-acting element in promoter and enhancer regions
Pkor03G00307.1	CAAT-box	CAAAT	common cis-acting element in promoter and enhancer regions
Pkor03G00307.1	CAAT-box	CAAAT	common cis-acting element in promoter and enhancer regions
Pkor03G00307.1	CAAT-box	CCAAT	common cis-acting element in promoter and enhancer regions
Pkor03G00307.1	CAAT-box	CAAAT	common cis-acting element in promoter and enhancer regions
Pkor03G00307.1	CAAT-box	CCAAT	common cis-acting element in promoter and enhancer regions
Pkor03G00307.1	CAAT-box	CAAAT	common cis-acting element in promoter and enhancer regions
Pkor03G00307.1	CAAT-box	CAAAT	common cis-acting element in promoter and enhancer regions
Pkor03G00307.1	CAAT-box	CCAAT	common cis-acting element in promoter and enhancer regions
Pkor03G00307.1	CAAT-box	CAAAT	common cis-acting element in promoter and enhancer regions
Pkor03G00307.1	CAAT-box	CCAAT	common cis-acting element in promoter and enhancer regions
Pkor03G00307.1	CAAT-box	CAAAT	common cis-acting element in promoter and enhancer regions
Pkor03G00307.1	CAAT-box	CAAAT	common cis-acting element in promoter and enhancer regions
Pkor03G00307.1	CAAT-box	CCAAT	common cis-acting element in promoter and enhancer regions
Pkor03G00307.1	CAAT-box	CAAAT	common cis-acting element in promoter and enhancer regions
Pkor03G00307.1	CAAT-box	CAAAT	common cis-acting element in promoter and enhancer regions
Pkor03G00307.1	CAAT-box	CCAAT	common cis-acting element in promoter and enhancer regions
Pkor03G00307.1	CAAT-box	CAAAT	common cis-acting element in promoter and enhancer regions
Pkor03G00307.1	CAAT-box	CAAAT	common cis-acting element in promoter and enhancer regions
Pkor03G00307.1	O2-site	GATGATGTGG	cis-acting regulatory element involved in zein metabolism regulation
Pkor03G00307.1	O2-site	GATGATGTGG	cis-acting regulatory element involved in zein metabolism regulation
Pkor03G00307.1	RY-element	CATGCATG	cis-acting regulatory element involved in seed-specific regulation
Pkor03G00307.1	ARE	AAACCA	cis-acting regulatory element essential for the anaerobic induction
Pkor03G00307.1	ARE	AAACCA	cis-acting regulatory element essential for the anaerobic induction
Pkor03G00307.1	TGA-element	AACGAC	auxin-responsive element
Pkor03G02515.1	AE-box	AGAAACTT	part of a module for light response
Pkor03G02515.1	AT1-motif	AATTATTTTTTATT	part of a light responsive module
Pkor03G02515.1	Box 4	ATTAAT	part of a conserved DNA module involved in light responsiveness
Pkor03G02515.1	Box 4	ATTAAT	part of a conserved DNA module involved in light responsiveness
Pkor03G02515.1	Box 4	ATTAAT	part of a conserved DNA module involved in light responsiveness
Pkor03G02515.1	Box 4	ATTAAT	part of a conserved DNA module involved in light responsiveness
Pkor03G02515.1	CCAAT-box	CAACGG	MYBHv1 binding site
Pkor03G02515.1	MRE	AACCTAA	MYB binding site involved in light responsiveness
Pkor03G02515.1	GT1-motif	GGTTAA	light responsive element
Pkor03G02515.1	Sp1	GGGCGG	light responsive element
Pkor03G02515.1	P-box	CCTTTTG	gibberellin-responsive element
Pkor03G02515.1	P-box	CCTTTTG	gibberellin-responsive element
Pkor03G02515.1	GC-motif	CCCCCG	enhancer-like element involved in anoxic specific inducibility
Pkor03G02515.1	GC-motif	CCCCCG	enhancer-like element involved in anoxic specific inducibility
Pkor03G02515.1	TATA-box	TATA	core promoter element around -30 of transcription start
Pkor03G02515.1	TATA-box	TATAAAT	core promoter element around -30 of transcription start
Pkor03G02515.1	TATA-box	TATAAA	core promoter element around -30 of transcription start
Pkor03G02515.1	TATA-box	TATAA	core promoter element around -30 of transcription start
Pkor03G02515.1	TATA-box	TATA	core promoter element around -30 of transcription start
Pkor03G02515.1	TATA-box	TATTTAAA	core promoter element around -30 of transcription start
Pkor03G02515.1	TATA-box	TATA	core promoter element around -30 of transcription start
Pkor03G02515.1	TATA-box	ATATAT	core promoter element around -30 of transcription start
Pkor03G02515.1	TATA-box	TATATA	core promoter element around -30 of transcription start
Pkor03G02515.1	TATA-box	ATATAT	core promoter element around -30 of transcription start
Pkor03G02515.1	TATA-box	TATA	core promoter element around -30 of transcription start
Pkor03G02515.1	TATA-box	ATTATA	core promoter element around -30 of transcription start
Pkor03G02515.1	TATA-box	TATAA	core promoter element around -30 of transcription start
Pkor03G02515.1	TATA-box	TATA	core promoter element around -30 of transcription start
Pkor03G02515.1	TATA-box	TATA	core promoter element around -30 of transcription start
Pkor03G02515.1	TATA-box	TACAAAA	core promoter element around -30 of transcription start
Pkor03G02515.1	CAAT-box	CCAAT	common cis-acting element in promoter and enhancer regions
Pkor03G02515.1	CAAT-box	CCAAT	common cis-acting element in promoter and enhancer regions
Pkor03G02515.1	CAAT-box	CAAAT	common cis-acting element in promoter and enhancer regions
Pkor03G02515.1	CAAT-box	CAAAT	common cis-acting element in promoter and enhancer regions
Pkor03G02515.1	CAAT-box	CCAAT	common cis-acting element in promoter and enhancer regions
Pkor03G02515.1	CAAT-box	CCAAT	common cis-acting element in promoter and enhancer regions
Pkor03G02515.1	CAAT-box	TGCCAAC	common cis-acting element in promoter and enhancer regions
Pkor03G02515.1	CAAT-box	CCAAT	common cis-acting element in promoter and enhancer regions
Pkor03G02515.1	CAAT-box	CAAAT	common cis-acting element in promoter and enhancer regions
Pkor03G02515.1	CAAT-box	CCAAT	common cis-acting element in promoter and enhancer regions
Pkor03G02515.1	CAAT-box	CAAAT	common cis-acting element in promoter and enhancer regions
Pkor03G02515.1	CAAT-box	CAAAT	common cis-acting element in promoter and enhancer regions
Pkor03G02515.1	CAAT-box	CAAAT	common cis-acting element in promoter and enhancer regions
Pkor03G02515.1	CAT-box	GCCACT	cis-acting regulatory element related to meristem expression
Pkor03G02515.1	CAT-box	GCCACT	cis-acting regulatory element related to meristem expression
Pkor03G02515.1	CGTCA-motif	CGTCA	cis-acting regulatory element involved in the MeJA-responsiveness
Pkor03G02515.1	TGACG-motif	TGACG	cis-acting regulatory element involved in the MeJA-responsiveness
Pkor03G02515.1	G-box	CACGTC	cis-acting regulatory element involved in light responsiveness
Pkor03G02515.1	G-Box	CACGTT	cis-acting regulatory element involved in light responsiveness
Pkor03G02515.1	G-Box	CACGTT	cis-acting regulatory element involved in light responsiveness
Pkor03G02515.1	AuxRR-core	GGTCCAT	cis-acting regulatory element involved in auxin responsiveness
Pkor03G02515.1	ARE	AAACCA	cis-acting regulatory element essential for the anaerobic induction
Pkor03G02515.1	ARE	AAACCA	cis-acting regulatory element essential for the anaerobic induction
Pkor03G02515.1	ARE	AAACCA	cis-acting regulatory element essential for the anaerobic induction
Pkor03G02515.1	ARE	AAACCA	cis-acting regulatory element essential for the anaerobic induction
Pkor03G02515.1	ABRE	ACGTG	cis-acting element involved in the abscisic acid responsiveness
Pkor03G02515.1	ABRE	ACGTG	cis-acting element involved in the abscisic acid responsiveness
Pkor03G02515.1	ABRE	ACGTG	cis-acting element involved in the abscisic acid responsiveness
Pkor03G02515.1	LTR	CCGAAA	cis-acting element involved in low-temperature responsiveness
Pkor03G02551.1	GATA-motif	AAGGATAAGG	part of a light responsive element
Pkor03G02551.1	GATA-motif	AAGATAAGATT	part of a light responsive element
Pkor03G02551.1	GTGGC-motif	CAGCGTGTGGC	part of a light responsive element
Pkor03G02551.1	I-box	GTATAAGGCC	part of a light responsive element
Pkor03G02551.1	Box 4	ATTAAT	part of a conserved DNA module involved in light responsiveness
Pkor03G02551.1	Box 4	ATTAAT	part of a conserved DNA module involved in light responsiveness
Pkor03G02551.1	Box 4	ATTAAT	part of a conserved DNA module involved in light responsiveness
Pkor03G02551.1	Box 4	ATTAAT	part of a conserved DNA module involved in light responsiveness
Pkor03G02551.1	Box 4	ATTAAT	part of a conserved DNA module involved in light responsiveness
Pkor03G02551.1	Box 4	ATTAAT	part of a conserved DNA module involved in light responsiveness
Pkor03G02551.1	CCAAT-box	CAACGG	MYBHv1 binding site
Pkor03G02551.1	CCAAT-box	CAACGG	MYBHv1 binding site
Pkor03G02551.1	MBS	CAACTG	MYB binding site involved in drought-inducibility
Pkor03G02551.1	Sp1	GGGCGG	light responsive element
Pkor03G02551.1	TATA-box	TATAAAT	core promoter element around -30 of transcription start
Pkor03G02551.1	TATA-box	TATAAA	core promoter element around -30 of transcription start
Pkor03G02551.1	TATA-box	TATAA	core promoter element around -30 of transcription start
Pkor03G02551.1	TATA-box	TATA	core promoter element around -30 of transcription start
Pkor03G02551.1	TATA-box	ATATAT	core promoter element around -30 of transcription start
Pkor03G02551.1	TATA-box	TATATA	core promoter element around -30 of transcription start
Pkor03G02551.1	TATA-box	ATATAA	core promoter element around -30 of transcription start
Pkor03G02551.1	TATA-box	TATA	core promoter element around -30 of transcription start
Pkor03G02551.1	TATA-box	TATAAAT	core promoter element around -30 of transcription start
Pkor03G02551.1	TATA-box	TATAAA	core promoter element around -30 of transcription start
Pkor03G02551.1	TATA-box	TATAA	core promoter element around -30 of transcription start
Pkor03G02551.1	TATA-box	TATA	core promoter element around -30 of transcription start
Pkor03G02551.1	TATA-box	TATA	core promoter element around -30 of transcription start
Pkor03G02551.1	TATA-box	TATAA	core promoter element around -30 of transcription start
Pkor03G02551.1	TATA-box	TATA	core promoter element around -30 of transcription start
Pkor03G02551.1	TATA-box	TATAAAA	core promoter element around -30 of transcription start
Pkor03G02551.1	TATA-box	TATAAA	core promoter element around -30 of transcription start
Pkor03G02551.1	TATA-box	TATATAA	core promoter element around -30 of transcription start
Pkor03G02551.1	TATA-box	TATATA	core promoter element around -30 of transcription start
Pkor03G02551.1	TATA-box	ATATAT	core promoter element around -30 of transcription start
Pkor03G02551.1	TATA-box	TATA	core promoter element around -30 of transcription start
Pkor03G02551.1	TATA-box	ATATAT	core promoter element around -30 of transcription start
Pkor03G02551.1	TATA-box	TATA	core promoter element around -30 of transcription start
Pkor03G02551.1	TATA-box	TATACA	core promoter element around -30 of transcription start
Pkor03G02551.1	TATA-box	TATA	core promoter element around -30 of transcription start
Pkor03G02551.1	TATA-box	TATAAAA	core promoter element around -30 of transcription start
Pkor03G02551.1	TATA-box	TATAAA	core promoter element around -30 of transcription start
Pkor03G02551.1	TATA-box	TATAA	core promoter element around -30 of transcription start
Pkor03G02551.1	TATA-box	TATA	core promoter element around -30 of transcription start
Pkor03G02551.1	CAAT-box	CAAAT	common cis-acting element in promoter and enhancer regions
Pkor03G02551.1	CAAT-box	CAAAT	common cis-acting element in promoter and enhancer regions
Pkor03G02551.1	CAAT-box	TGCAAATCT	common cis-acting element in promoter and enhancer regions
Pkor03G02551.1	CAAT-box	CAAAT	common cis-acting element in promoter and enhancer regions
Pkor03G02551.1	CAAT-box	CAAAT	common cis-acting element in promoter and enhancer regions
Pkor03G02551.1	CAAT-box	CAAAT	common cis-acting element in promoter and enhancer regions
Pkor03G02551.1	CAAT-box	CAAAT	common cis-acting element in promoter and enhancer regions
Pkor03G02551.1	CAAT-box	CAAAT	common cis-acting element in promoter and enhancer regions
Pkor03G02551.1	CAAT-box	CAAAT	common cis-acting element in promoter and enhancer regions
Pkor03G02551.1	CAAT-box	CAAAT	common cis-acting element in promoter and enhancer regions
Pkor03G02551.1	CAAT-box	CAAAT	common cis-acting element in promoter and enhancer regions
Pkor03G02551.1	CAAT-box	CAAAT	common cis-acting element in promoter and enhancer regions
Pkor03G02551.1	CAAT-box	CAAAT	common cis-acting element in promoter and enhancer regions
Pkor03G02551.1	CAAT-box	CCAAT	common cis-acting element in promoter and enhancer regions
Pkor03G02551.1	CAAT-box	CAAAT	common cis-acting element in promoter and enhancer regions
Pkor03G02551.1	CAT-box	GCCACT	cis-acting regulatory element related to meristem expression
Pkor03G02551.1	CGTCA-motif	CGTCA	cis-acting regulatory element involved in the MeJA-responsiveness
Pkor03G02551.1	CGTCA-motif	CGTCA	cis-acting regulatory element involved in the MeJA-responsiveness
Pkor03G02551.1	CGTCA-motif	CGTCA	cis-acting regulatory element involved in the MeJA-responsiveness
Pkor03G02551.1	TGACG-motif	TGACG	cis-acting regulatory element involved in the MeJA-responsiveness
Pkor03G02551.1	TGACG-motif	TGACG	cis-acting regulatory element involved in the MeJA-responsiveness
Pkor03G02551.1	TGACG-motif	TGACG	cis-acting regulatory element involved in the MeJA-responsiveness
Pkor03G02551.1	G-box	TACGTG	cis-acting regulatory element involved in light responsiveness
Pkor03G02551.1	G-Box	TCCACATGGCA	cis-acting regulatory element involved in light responsiveness
Pkor03G02551.1	ABRE	ACGTG	cis-acting element involved in the abscisic acid responsiveness
Pkor03G02551.1	ABRE	GCCGCGTGGC	cis-acting element involved in the abscisic acid responsiveness
Pkor03G02551.1	TCA-element	TCAGAAGAGG	cis-acting element involved in salicylic acid responsiveness
Pkor03G02551.1	LTR	CCGAAA	cis-acting element involved in low-temperature responsiveness
Pkor03G02551.1	LTR	CCGAAA	cis-acting element involved in low-temperature responsiveness
Pkor07G00704.1	Box III	atCATTTTCACt	protein binding site
Pkor07G00704.1	chs-CMA2a	TCACTTGA	part of a light responsive element
Pkor07G00704.1	GA-motif	ATAGATAA	part of a light responsive element
Pkor07G00704.1	TCT-motif	TCTTAC	part of a light responsive element
Pkor07G00704.1	TCT-motif	TCTTAC	part of a light responsive element
Pkor07G00704.1	Box 4	ATTAAT	part of a conserved DNA module involved in light responsiveness
Pkor07G00704.1	Box 4	ATTAAT	part of a conserved DNA module involved in light responsiveness
Pkor07G00704.1	Box 4	ATTAAT	part of a conserved DNA module involved in light responsiveness
Pkor07G00704.1	Box 4	ATTAAT	part of a conserved DNA module involved in light responsiveness
Pkor07G00704.1	MBS	CAACTG	MYB binding site involved in drought-inducibility
Pkor07G00704.1	MBS	CAACTG	MYB binding site involved in drought-inducibility
Pkor07G00704.1	GT1-motif	GGTTAA	light responsive element
Pkor07G00704.1	GT1-motif	GGTTAA	light responsive element
Pkor07G00704.1	GARE-motif	TCTGTTG	gibberellin-responsive element
Pkor07G00704.1	P-box	CCTTTTG	gibberellin-responsive element
Pkor07G00704.1	TATA-box	TATAAAA	core promoter element around -30 of transcription start
Pkor07G00704.1	TATA-box	TATAAA	core promoter element around -30 of transcription start
Pkor07G00704.1	TATA-box	TATATAA	core promoter element around -30 of transcription start
Pkor07G00704.1	TATA-box	TATATA	core promoter element around -30 of transcription start
Pkor07G00704.1	TATA-box	TATA	core promoter element around -30 of transcription start
Pkor07G00704.1	TATA-box	TATAA	core promoter element around -30 of transcription start
Pkor07G00704.1	TATA-box	TATA	core promoter element around -30 of transcription start
Pkor07G00704.1	TATA-box	tcTATAAATAgg	core promoter element around -30 of transcription start
Pkor07G00704.1	TATA-box	TATAAA	core promoter element around -30 of transcription start
Pkor07G00704.1	TATA-box	TATAA	core promoter element around -30 of transcription start
Pkor07G00704.1	TATA-box	TATA	core promoter element around -30 of transcription start
Pkor07G00704.1	TATA-box	ATATAT	core promoter element around -30 of transcription start
Pkor07G00704.1	TATA-box	TATA	core promoter element around -30 of transcription start
Pkor07G00704.1	TATA-box	ATTATA	core promoter element around -30 of transcription start
Pkor07G00704.1	TATA-box	TATAA	core promoter element around -30 of transcription start
Pkor07G00704.1	TATA-box	TATA	core promoter element around -30 of transcription start
Pkor07G00704.1	TATA-box	TAAAGATT	core promoter element around -30 of transcription start
Pkor07G00704.1	TATA-box	ATTATA	core promoter element around -30 of transcription start
Pkor07G00704.1	TATA-box	TATAA	core promoter element around -30 of transcription start
Pkor07G00704.1	TATA-box	TATA	core promoter element around -30 of transcription start
Pkor07G00704.1	TATA-box	TATA	core promoter element around -30 of transcription start
Pkor07G00704.1	TATA-box	ATATAA	core promoter element around -30 of transcription start
Pkor07G00704.1	TATA-box	TATA	core promoter element around -30 of transcription start
Pkor07G00704.1	TATA-box	TATA	core promoter element around -30 of transcription start
Pkor07G00704.1	TATA-box	ATTATA	core promoter element around -30 of transcription start
Pkor07G00704.1	TATA-box	TATAA	core promoter element around -30 of transcription start
Pkor07G00704.1	TATA-box	TATA	core promoter element around -30 of transcription start
Pkor07G00704.1	TATA-box	TATATA	core promoter element around -30 of transcription start
Pkor07G00704.1	TATA-box	TATA	core promoter element around -30 of transcription start
Pkor07G00704.1	TATA-box	TACAAAA	core promoter element around -30 of transcription start
Pkor07G00704.1	TATA-box	ATATAA	core promoter element around -30 of transcription start
Pkor07G00704.1	TATA-box	TATA	core promoter element around -30 of transcription start
Pkor07G00704.1	TATA-box	TATAAAA	core promoter element around -30 of transcription start
Pkor07G00704.1	TATA-box	TATAAA	core promoter element around -30 of transcription start
Pkor07G00704.1	TATA-box	TATAA	core promoter element around -30 of transcription start
Pkor07G00704.1	TATA-box	TATA	core promoter element around -30 of transcription start
Pkor07G00704.1	TATA-box	TATAA	core promoter element around -30 of transcription start
Pkor07G00704.1	TATA-box	TATA	core promoter element around -30 of transcription start
Pkor07G00704.1	TATA-box	TATAAAT	core promoter element around -30 of transcription start
Pkor07G00704.1	TATA-box	taTATAAAtc	core promoter element around -30 of transcription start
Pkor07G00704.1	TATA-box	TATAA	core promoter element around -30 of transcription start
Pkor07G00704.1	TATA-box	TATA	core promoter element around -30 of transcription start
Pkor07G00704.1	TATA-box	TATAA	core promoter element around -30 of transcription start
Pkor07G00704.1	TATA-box	TATA	core promoter element around -30 of transcription start
Pkor07G00704.1	TATA-box	TATAAAA	core promoter element around -30 of transcription start
Pkor07G00704.1	TATA-box	TATAAA	core promoter element around -30 of transcription start
Pkor07G00704.1	TATA-box	TATAA	core promoter element around -30 of transcription start
Pkor07G00704.1	TATA-box	TATATTTATATTT	core promoter element around -30 of transcription start
Pkor07G00704.1	TATA-box	TATAAATA	core promoter element around -30 of transcription start
Pkor07G00704.1	TATA-box	TATAAAT	core promoter element around -30 of transcription start
Pkor07G00704.1	TATA-box	TATAAA	core promoter element around -30 of transcription start
Pkor07G00704.1	TATA-box	TATAA	core promoter element around -30 of transcription start
Pkor07G00704.1	TATA-box	TATA	core promoter element around -30 of transcription start
Pkor07G00704.1	TATA-box	TATTTAAA	core promoter element around -30 of transcription start
Pkor07G00704.1	TATA-box	TATAA	core promoter element around -30 of transcription start
Pkor07G00704.1	TATA-box	TATA	core promoter element around -30 of transcription start
Pkor07G00704.1	TATA-box	TACAAAA	core promoter element around -30 of transcription start
Pkor07G00704.1	TATA-box	TACAAAA	core promoter element around -30 of transcription start
Pkor07G00704.1	TATA-box	TATAAAT	core promoter element around -30 of transcription start
Pkor07G00704.1	TATA-box	TATAAA	core promoter element around -30 of transcription start
Pkor07G00704.1	TATA-box	TATAA	core promoter element around -30 of transcription start
Pkor07G00704.1	TATA-box	TATA	core promoter element around -30 of transcription start
Pkor07G00704.1	CAAT-box	CCAAT	common cis-acting element in promoter and enhancer regions
Pkor07G00704.1	CAAT-box	CCAAT	common cis-acting element in promoter and enhancer regions
Pkor07G00704.1	CAAT-box	CAAAT	common cis-acting element in promoter and enhancer regions
Pkor07G00704.1	CAAT-box	CCAAT	common cis-acting element in promoter and enhancer regions
Pkor07G00704.1	CAAT-box	CAAAT	common cis-acting element in promoter and enhancer regions
Pkor07G00704.1	CAAT-box	CAAAT	common cis-acting element in promoter and enhancer regions
Pkor07G00704.1	CAAT-box	CAAAT	common cis-acting element in promoter and enhancer regions
Pkor07G00704.1	CAAT-box	CAAAT	common cis-acting element in promoter and enhancer regions
Pkor07G00704.1	CAAT-box	CCAAT	common cis-acting element in promoter and enhancer regions
Pkor07G00704.1	CAAT-box	CCAAT	common cis-acting element in promoter and enhancer regions
Pkor07G00704.1	CAAT-box	CAAAT	common cis-acting element in promoter and enhancer regions
Pkor07G00704.1	CAAT-box	CAAAT	common cis-acting element in promoter and enhancer regions
Pkor07G00704.1	CAAT-box	CAAAT	common cis-acting element in promoter and enhancer regions
Pkor07G00704.1	CAAT-box	CAAAT	common cis-acting element in promoter and enhancer regions
Pkor07G00704.1	CGTCA-motif	CGTCA	cis-acting regulatory element involved in the MeJA-responsiveness
Pkor07G00704.1	TGACG-motif	TGACG	cis-acting regulatory element involved in the MeJA-responsiveness
Pkor07G00704.1	G-Box	CACGTT	cis-acting regulatory element involved in light responsiveness
Pkor07G00704.1	G-Box	CACGTG	cis-acting regulatory element involved in light responsiveness
Pkor07G00704.1	G-box	CACGTG	cis-acting regulatory element involved in light responsiveness
Pkor07G00704.1	ARE	AAACCA	cis-acting regulatory element essential for the anaerobic induction
Pkor07G00704.1	ARE	AAACCA	cis-acting regulatory element essential for the anaerobic induction
Pkor07G00704.1	ABRE	ACGTG	cis-acting element involved in the abscisic acid responsiveness
Pkor07G00704.1	ABRE	CACGTG	cis-acting element involved in the abscisic acid responsiveness
Pkor07G00704.1	ABRE	ACGTG	cis-acting element involved in the abscisic acid responsiveness
Pkor07G00704.1	TCA-element	CCATCTTTTT	cis-acting element involved in salicylic acid responsiveness
Pkor07G00704.1	LTR	CCGAAA	cis-acting element involved in low-temperature responsiveness
Pkor07G00704.1	TATC-box	TATCCCA	cis-acting element involved in gibberellin-responsiveness
Pkor07G00704.1	TC-rich repeats	ATTCTCTAAC	cis-acting element involved in defense and stress responsiveness
Pkor07G00704.1	TC-rich repeats	GTTTTCTTAC	cis-acting element involved in defense and stress responsiveness
Pkor07G02104.1	Gap-box	CAAATGAA(A/G)A	part of a light responsive element
Pkor07G02104.1	GATA-motif	AAGATAAGATT	part of a light responsive element
Pkor07G02104.1	TCT-motif	TCTTAC	part of a light responsive element
Pkor07G02104.1	TCT-motif	TCTTAC	part of a light responsive element
Pkor07G02104.1	TCT-motif	TCTTAC	part of a light responsive element
Pkor07G02104.1	TCT-motif	TCTTAC	part of a light responsive element
Pkor07G02104.1	TCT-motif	TCTTAC	part of a light responsive element
Pkor07G02104.1	Box 4	ATTAAT	part of a conserved DNA module involved in light responsiveness
Pkor07G02104.1	Box 4	ATTAAT	part of a conserved DNA module involved in light responsiveness
Pkor07G02104.1	GT1-motif	GGTTAAT	light responsive element
Pkor07G02104.1	GT1-motif	GGTTAA	light responsive element
Pkor07G02104.1	GT1-motif	GGTTAA	light responsive element
Pkor07G02104.1	Sp1	GGGCGG	light responsive element
Pkor07G02104.1	Sp1	GGGCGG	light responsive element
Pkor07G02104.1	GC-motif	CCCCCG	enhancer-like element involved in anoxic specific inducibility
Pkor07G02104.1	GC-motif	CCCCCG	enhancer-like element involved in anoxic specific inducibility
Pkor07G02104.1	GC-motif	CCCCCG	enhancer-like element involved in anoxic specific inducibility
Pkor07G02104.1	TATA-box	TATA	core promoter element around -30 of transcription start
Pkor07G02104.1	TATA-box	TATA	core promoter element around -30 of transcription start
Pkor07G02104.1	TATA-box	ATTATA	core promoter element around -30 of transcription start
Pkor07G02104.1	TATA-box	TATAA	core promoter element around -30 of transcription start
Pkor07G02104.1	TATA-box	TATA	core promoter element around -30 of transcription start
Pkor07G02104.1	TATA-box	TATA	core promoter element around -30 of transcription start
Pkor07G02104.1	TATA-box	TATA	core promoter element around -30 of transcription start
Pkor07G02104.1	TATA-box	ATTATA	core promoter element around -30 of transcription start
Pkor07G02104.1	TATA-box	TATAA	core promoter element around -30 of transcription start
Pkor07G02104.1	TATA-box	TATA	core promoter element around -30 of transcription start
Pkor07G02104.1	TATA-box	TATA	core promoter element around -30 of transcription start
Pkor07G02104.1	TATA-box	TATA	core promoter element around -30 of transcription start
Pkor07G02104.1	TATA-box	ATATAT	core promoter element around -30 of transcription start
Pkor07G02104.1	TATA-box	TATATA	core promoter element around -30 of transcription start
Pkor07G02104.1	TATA-box	ATATAT	core promoter element around -30 of transcription start
Pkor07G02104.1	TATA-box	TATA	core promoter element around -30 of transcription start
Pkor07G02104.1	TATA-box	ATATAA	core promoter element around -30 of transcription start
Pkor07G02104.1	TATA-box	TATA	core promoter element around -30 of transcription start
Pkor07G02104.1	TATA-box	ATATAA	core promoter element around -30 of transcription start
Pkor07G02104.1	TATA-box	TATA	core promoter element around -30 of transcription start
Pkor07G02104.1	TATA-box	TATA	core promoter element around -30 of transcription start
Pkor07G02104.1	TATA-box	ATATAT	core promoter element around -30 of transcription start
Pkor07G02104.1	TATA-box	TATATA	core promoter element around -30 of transcription start
Pkor07G02104.1	TATA-box	ATATAT	core promoter element around -30 of transcription start
Pkor07G02104.1	TATA-box	TATATA	core promoter element around -30 of transcription start
Pkor07G02104.1	TATA-box	ATATAT	core promoter element around -30 of transcription start
Pkor07G02104.1	TATA-box	TATA	core promoter element around -30 of transcription start
Pkor07G02104.1	TATA-box	ATATAA	core promoter element around -30 of transcription start
Pkor07G02104.1	TATA-box	TATA	core promoter element around -30 of transcription start
Pkor07G02104.1	TATA-box	ATATAT	core promoter element around -30 of transcription start
Pkor07G02104.1	TATA-box	TATATA	core promoter element around -30 of transcription start
Pkor07G02104.1	TATA-box	ATATAA	core promoter element around -30 of transcription start
Pkor07G02104.1	TATA-box	TATA	core promoter element around -30 of transcription start
Pkor07G02104.1	TATA-box	ATATAT	core promoter element around -30 of transcription start
Pkor07G02104.1	TATA-box	TATATA	core promoter element around -30 of transcription start
Pkor07G02104.1	TATA-box	ATATAT	core promoter element around -30 of transcription start
Pkor07G02104.1	TATA-box	TATA	core promoter element around -30 of transcription start
Pkor07G02104.1	TATA-box	ATTATA	core promoter element around -30 of transcription start
Pkor07G02104.1	TATA-box	TATAA	core promoter element around -30 of transcription start
Pkor07G02104.1	TATA-box	TATA	core promoter element around -30 of transcription start
Pkor07G02104.1	TATA-box	TACATAAA	core promoter element around -30 of transcription start
Pkor07G02104.1	TATA-box	TATTTAAA	core promoter element around -30 of transcription start
Pkor07G02104.1	CAAT-box	CAAAT	common cis-acting element in promoter and enhancer regions
Pkor07G02104.1	CAAT-box	CAAAT	common cis-acting element in promoter and enhancer regions
Pkor07G02104.1	CAAT-box	CAAAT	common cis-acting element in promoter and enhancer regions
Pkor07G02104.1	CAAT-box	CAAAT	common cis-acting element in promoter and enhancer regions
Pkor07G02104.1	CAAT-box	CAAAT	common cis-acting element in promoter and enhancer regions
Pkor07G02104.1	CAAT-box	CAAAT	common cis-acting element in promoter and enhancer regions
Pkor07G02104.1	CAAT-box	CAAAT	common cis-acting element in promoter and enhancer regions
Pkor07G02104.1	CAAT-box	CAAAT	common cis-acting element in promoter and enhancer regions
Pkor07G02104.1	CAAT-box	CAAAT	common cis-acting element in promoter and enhancer regions
Pkor07G02104.1	CAAT-box	CAAAT	common cis-acting element in promoter and enhancer regions
Pkor07G02104.1	CAAT-box	CAAAT	common cis-acting element in promoter and enhancer regions
Pkor07G02104.1	CAAT-box	CAAAT	common cis-acting element in promoter and enhancer regions
Pkor07G02104.1	CAAT-box	CCAAT	common cis-acting element in promoter and enhancer regions
Pkor07G02104.1	CAAT-box	CAAAT	common cis-acting element in promoter and enhancer regions
Pkor07G02104.1	CAAT-box	CCAAT	common cis-acting element in promoter and enhancer regions
Pkor07G02104.1	CAAT-box	CAAAT	common cis-acting element in promoter and enhancer regions
Pkor07G02104.1	CAAT-box	CCAAT	common cis-acting element in promoter and enhancer regions
Pkor07G02104.1	GCN4_motif	TGAGTCA	cis-regulatory element involved in endosperm expression
Pkor07G02104.1	CGTCA-motif	CGTCA	cis-acting regulatory element involved in the MeJA-responsiveness
Pkor07G02104.1	CGTCA-motif	CGTCA	cis-acting regulatory element involved in the MeJA-responsiveness
Pkor07G02104.1	TGACG-motif	TGACG	cis-acting regulatory element involved in the MeJA-responsiveness
Pkor07G02104.1	TGACG-motif	TGACG	cis-acting regulatory element involved in the MeJA-responsiveness
Pkor07G02104.1	G-box	TAAACGTG	cis-acting regulatory element involved in light responsiveness
Pkor07G02104.1	G-box	CACGTG	cis-acting regulatory element involved in light responsiveness
Pkor07G02104.1	G-Box	CACGTT	cis-acting regulatory element involved in light responsiveness
Pkor07G02104.1	G-Box	CACGTT	cis-acting regulatory element involved in light responsiveness
Pkor07G02104.1	G-Box	CACGTG	cis-acting regulatory element involved in light responsiveness
Pkor07G02104.1	ARE	AAACCA	cis-acting regulatory element essential for the anaerobic induction
Pkor07G02104.1	ARE	AAACCA	cis-acting regulatory element essential for the anaerobic induction
Pkor07G02104.1	ABRE	ACGTG	cis-acting element involved in the abscisic acid responsiveness
Pkor07G02104.1	ABRE	ACGTG	cis-acting element involved in the abscisic acid responsiveness
Pkor07G02104.1	ABRE	CACGTG	cis-acting element involved in the abscisic acid responsiveness
Pkor07G02104.1	ABRE	ACGTG	cis-acting element involved in the abscisic acid responsiveness
Pkor07G02399.1	AE-box	AGAAACAA	part of a module for light response
Pkor07G02399.1	Gap-box	CAAATGAA(A/G)A	part of a light responsive element
Pkor07G02399.1	GATA-motif	AAGGATAAGG	part of a light responsive element
Pkor07G02399.1	GATA-motif	AAGATAAGATT	part of a light responsive element
Pkor07G02399.1	I-box	gGATAAGGTG	part of a light responsive element
Pkor07G02399.1	I-box	TGATAATGT	part of a light responsive element
Pkor07G02399.1	Box 4	ATTAAT	part of a conserved DNA module involved in light responsiveness
Pkor07G02399.1	Box 4	ATTAAT	part of a conserved DNA module involved in light responsiveness
Pkor07G02399.1	Box 4	ATTAAT	part of a conserved DNA module involved in light responsiveness
Pkor07G02399.1	Box 4	ATTAAT	part of a conserved DNA module involved in light responsiveness
Pkor07G02399.1	Box 4	ATTAAT	part of a conserved DNA module involved in light responsiveness
Pkor07G02399.1	Box 4	ATTAAT	part of a conserved DNA module involved in light responsiveness
Pkor07G02399.1	Box 4	ATTAAT	part of a conserved DNA module involved in light responsiveness
Pkor07G02399.1	MBS	CAACTG	MYB binding site involved in drought-inducibility
Pkor07G02399.1	TATA-box	ATATAA	core promoter element around -30 of transcription start
Pkor07G02399.1	TATA-box	TATA	core promoter element around -30 of transcription start
Pkor07G02399.1	TATA-box	ATATAT	core promoter element around -30 of transcription start
Pkor07G02399.1	TATA-box	TATA	core promoter element around -30 of transcription start
Pkor07G02399.1	TATA-box	TATAAAT	core promoter element around -30 of transcription start
Pkor07G02399.1	TATA-box	TATAAA	core promoter element around -30 of transcription start
Pkor07G02399.1	TATA-box	TATAA	core promoter element around -30 of transcription start
Pkor07G02399.1	TATA-box	TATA	core promoter element around -30 of transcription start
Pkor07G02399.1	TATA-box	TATAA	core promoter element around -30 of transcription start
Pkor07G02399.1	TATA-box	TATA	core promoter element around -30 of transcription start
Pkor07G02399.1	TATA-box	ATTATA	core promoter element around -30 of transcription start
Pkor07G02399.1	TATA-box	TATAA	core promoter element around -30 of transcription start
Pkor07G02399.1	TATA-box	TATA	core promoter element around -30 of transcription start
Pkor07G02399.1	TATA-box	ccTATAAAaa	core promoter element around -30 of transcription start
Pkor07G02399.1	TATA-box	TATAAAA	core promoter element around -30 of transcription start
Pkor07G02399.1	TATA-box	TATAAA	core promoter element around -30 of transcription start
Pkor07G02399.1	TATA-box	TATAA	core promoter element around -30 of transcription start
Pkor07G02399.1	TATA-box	TATA	core promoter element around -30 of transcription start
Pkor07G02399.1	TATA-box	TATA	core promoter element around -30 of transcription start
Pkor07G02399.1	TATA-box	TATAA	core promoter element around -30 of transcription start
Pkor07G02399.1	TATA-box	TATA	core promoter element around -30 of transcription start
Pkor07G02399.1	TATA-box	TATAAATA	core promoter element around -30 of transcription start
Pkor07G02399.1	TATA-box	TATAAAT	core promoter element around -30 of transcription start
Pkor07G02399.1	TATA-box	TATAAA	core promoter element around -30 of transcription start
Pkor07G02399.1	TATA-box	TATAA	core promoter element around -30 of transcription start
Pkor07G02399.1	TATA-box	TATA	core promoter element around -30 of transcription start
Pkor07G02399.1	TATA-box	TATA	core promoter element around -30 of transcription start
Pkor07G02399.1	TATA-box	TATA	core promoter element around -30 of transcription start
Pkor07G02399.1	CAAT-box	CAAAT	common cis-acting element in promoter and enhancer regions
Pkor07G02399.1	CAAT-box	TGCCAAC	common cis-acting element in promoter and enhancer regions
Pkor07G02399.1	CAAT-box	CCAAT	common cis-acting element in promoter and enhancer regions
Pkor07G02399.1	CAAT-box	CAAAT	common cis-acting element in promoter and enhancer regions
Pkor07G02399.1	CAAT-box	CCAAT	common cis-acting element in promoter and enhancer regions
Pkor07G02399.1	CAAT-box	CAAAT	common cis-acting element in promoter and enhancer regions
Pkor07G02399.1	CAAT-box	CAAAT	common cis-acting element in promoter and enhancer regions
Pkor07G02399.1	CAAT-box	CCAAT	common cis-acting element in promoter and enhancer regions
Pkor07G02399.1	CAAT-box	CAAAT	common cis-acting element in promoter and enhancer regions
Pkor07G02399.1	CAAT-box	CAAAT	common cis-acting element in promoter and enhancer regions
Pkor07G02399.1	CAAT-box	CAAAT	common cis-acting element in promoter and enhancer regions
Pkor07G02399.1	CAT-box	GCCACT	cis-acting regulatory element related to meristem expression
Pkor07G02399.1	CAT-box	GCCACT	cis-acting regulatory element related to meristem expression
Pkor07G02399.1	O2-site	GATGA(C/T)(A/G)TG(A/G)	cis-acting regulatory element involved in zein metabolism regulation
Pkor07G02399.1	ARE	AAACCA	cis-acting regulatory element essential for the anaerobic induction
Pkor07G02399.1	ARE	AAACCA	cis-acting regulatory element essential for the anaerobic induction
Pkor07G02399.1	A-box	CCGTCC	cis-acting regulatory element
Pkor08G00952.1	Box II	ACACGTAGA	part of a light responsive element
Pkor08G00952.1	TCT-motif	TCTTAC	part of a light responsive element
Pkor08G00952.1	TCT-motif	TCTTAC	part of a light responsive element
Pkor08G00952.1	Box 4	ATTAAT	part of a conserved DNA module involved in light responsiveness
Pkor08G00952.1	MBS	CAACTG	MYB binding site involved in drought-inducibility
Pkor08G00952.1	MBS	CAACTG	MYB binding site involved in drought-inducibility
Pkor08G00952.1	GT1-motif	GGTTAA	light responsive element
Pkor08G00952.1	GC-motif	CCCCCG	enhancer-like element involved in anoxic specific inducibility
Pkor08G00952.1	TATA-box	TATAAAA	core promoter element around -30 of transcription start
Pkor08G00952.1	TATA-box	TATAAA	core promoter element around -30 of transcription start
Pkor08G00952.1	TATA-box	TATAA	core promoter element around -30 of transcription start
Pkor08G00952.1	TATA-box	TATA	core promoter element around -30 of transcription start
Pkor08G00952.1	TATA-box	TATTTAAA	core promoter element around -30 of transcription start
Pkor08G00952.1	TATA-box	TACATAAA	core promoter element around -30 of transcription start
Pkor08G00952.1	TATA-box	TATA	core promoter element around -30 of transcription start
Pkor08G00952.1	TATA-box	TACATAAA	core promoter element around -30 of transcription start
Pkor08G00952.1	TATA-box	TATA	core promoter element around -30 of transcription start
Pkor08G00952.1	TATA-box	TACAAAA	core promoter element around -30 of transcription start
Pkor08G00952.1	TATA-box	TATAAAA	core promoter element around -30 of transcription start
Pkor08G00952.1	TATA-box	TATAAA	core promoter element around -30 of transcription start
Pkor08G00952.1	TATA-box	TATAA	core promoter element around -30 of transcription start
Pkor08G00952.1	TATA-box	TATA	core promoter element around -30 of transcription start
Pkor08G00952.1	TATA-box	TATA	core promoter element around -30 of transcription start
Pkor08G00952.1	TATA-box	TATACA	core promoter element around -30 of transcription start
Pkor08G00952.1	TATA-box	TATA	core promoter element around -30 of transcription start
Pkor08G00952.1	TATA-box	TATAA	core promoter element around -30 of transcription start
Pkor08G00952.1	TATA-box	TATA	core promoter element around -30 of transcription start
Pkor08G00952.1	CAAT-box	CCAAT	common cis-acting element in promoter and enhancer regions
Pkor08G00952.1	CAAT-box	CAAAT	common cis-acting element in promoter and enhancer regions
Pkor08G00952.1	CAAT-box	CAAAT	common cis-acting element in promoter and enhancer regions
Pkor08G00952.1	CAAT-box	CAAAT	common cis-acting element in promoter and enhancer regions
Pkor08G00952.1	CAAT-box	CCAAT	common cis-acting element in promoter and enhancer regions
Pkor08G00952.1	CAAT-box	CAAAT	common cis-acting element in promoter and enhancer regions
Pkor08G00952.1	CAAT-box	CAAAT	common cis-acting element in promoter and enhancer regions
Pkor08G00952.1	CAAT-box	CAAAT	common cis-acting element in promoter and enhancer regions
Pkor08G00952.1	CAAT-box	CCAAT	common cis-acting element in promoter and enhancer regions
Pkor08G00952.1	CAAT-box	CAAAT	common cis-acting element in promoter and enhancer regions
Pkor08G00952.1	CGTCA-motif	CGTCA	cis-acting regulatory element involved in the MeJA-responsiveness
Pkor08G00952.1	CGTCA-motif	CGTCA	cis-acting regulatory element involved in the MeJA-responsiveness
Pkor08G00952.1	TGACG-motif	TGACG	cis-acting regulatory element involved in the MeJA-responsiveness
Pkor08G00952.1	TGACG-motif	TGACG	cis-acting regulatory element involved in the MeJA-responsiveness
Pkor08G00952.1	G-box	TACGTG	cis-acting regulatory element involved in light responsiveness
Pkor08G00952.1	G-box	CACGAC	cis-acting regulatory element involved in light responsiveness
Pkor08G00952.1	G-box	CACGAC	cis-acting regulatory element involved in light responsiveness
Pkor08G00952.1	G-box	TACGTG	cis-acting regulatory element involved in light responsiveness
Pkor08G00952.1	G-box	TACGTG	cis-acting regulatory element involved in light responsiveness
Pkor08G00952.1	G-box	CACGAC	cis-acting regulatory element involved in light responsiveness
Pkor08G00952.1	G-box	CACGTC	cis-acting regulatory element involved in light responsiveness
Pkor08G00952.1	ARE	AAACCA	cis-acting regulatory element essential for the anaerobic induction
Pkor08G00952.1	ARE	AAACCA	cis-acting regulatory element essential for the anaerobic induction
Pkor08G00952.1	ARE	AAACCA	cis-acting regulatory element essential for the anaerobic induction
Pkor08G00952.1	A-box	CCGTCC	cis-acting regulatory element
Pkor08G00952.1	ABRE	ACGTG	cis-acting element involved in the abscisic acid responsiveness
Pkor08G00952.1	ABRE	CGTACGTGCA	cis-acting element involved in the abscisic acid responsiveness
Pkor08G00952.1	ABRE	ACGTG	cis-acting element involved in the abscisic acid responsiveness
Pkor08G00952.1	ABRE	ACGTG	cis-acting element involved in the abscisic acid responsiveness
Pkor08G00952.1	ABRE	ACGTG	cis-acting element involved in the abscisic acid responsiveness
Pkor08G00952.1	TCA-element	CCATCTTTTT	cis-acting element involved in salicylic acid responsiveness
Pkor08G00952.1	LTR	CCGAAA	cis-acting element involved in low-temperature responsiveness
Pkor08G00952.1	TGA-element	AACGAC	auxin-responsive element
Pkor08G00968.1	Box II	ACACGTAGA	part of a light responsive element
Pkor08G00968.1	TCT-motif	TCTTAC	part of a light responsive element
Pkor08G00968.1	TCT-motif	TCTTAC	part of a light responsive element
Pkor08G00968.1	Box 4	ATTAAT	part of a conserved DNA module involved in light responsiveness
Pkor08G00968.1	MBS	CAACTG	MYB binding site involved in drought-inducibility
Pkor08G00968.1	MBS	CAACTG	MYB binding site involved in drought-inducibility
Pkor08G00968.1	GT1-motif	GGTTAA	light responsive element
Pkor08G00968.1	GC-motif	CCCCCG	enhancer-like element involved in anoxic specific inducibility
Pkor08G00968.1	TATA-box	TATAAAA	core promoter element around -30 of transcription start
Pkor08G00968.1	TATA-box	TATAAA	core promoter element around -30 of transcription start
Pkor08G00968.1	TATA-box	TATAA	core promoter element around -30 of transcription start
Pkor08G00968.1	TATA-box	TATA	core promoter element around -30 of transcription start
Pkor08G00968.1	TATA-box	TATTTAAA	core promoter element around -30 of transcription start
Pkor08G00968.1	TATA-box	TACATAAA	core promoter element around -30 of transcription start
Pkor08G00968.1	TATA-box	TATA	core promoter element around -30 of transcription start
Pkor08G00968.1	TATA-box	TACATAAA	core promoter element around -30 of transcription start
Pkor08G00968.1	TATA-box	TATA	core promoter element around -30 of transcription start
Pkor08G00968.1	TATA-box	TACAAAA	core promoter element around -30 of transcription start
Pkor08G00968.1	TATA-box	TATAAAA	core promoter element around -30 of transcription start
Pkor08G00968.1	TATA-box	TATAAA	core promoter element around -30 of transcription start
Pkor08G00968.1	TATA-box	TATAA	core promoter element around -30 of transcription start
Pkor08G00968.1	TATA-box	TATA	core promoter element around -30 of transcription start
Pkor08G00968.1	TATA-box	TATA	core promoter element around -30 of transcription start
Pkor08G00968.1	TATA-box	TATACA	core promoter element around -30 of transcription start
Pkor08G00968.1	TATA-box	TATA	core promoter element around -30 of transcription start
Pkor08G00968.1	TATA-box	TATAA	core promoter element around -30 of transcription start
Pkor08G00968.1	TATA-box	TATA	core promoter element around -30 of transcription start
Pkor08G00968.1	CAAT-box	CCAAT	common cis-acting element in promoter and enhancer regions
Pkor08G00968.1	CAAT-box	CAAAT	common cis-acting element in promoter and enhancer regions
Pkor08G00968.1	CAAT-box	CAAAT	common cis-acting element in promoter and enhancer regions
Pkor08G00968.1	CAAT-box	CAAAT	common cis-acting element in promoter and enhancer regions
Pkor08G00968.1	CAAT-box	CCAAT	common cis-acting element in promoter and enhancer regions
Pkor08G00968.1	CAAT-box	CAAAT	common cis-acting element in promoter and enhancer regions
Pkor08G00968.1	CAAT-box	CAAAT	common cis-acting element in promoter and enhancer regions
Pkor08G00968.1	CAAT-box	CAAAT	common cis-acting element in promoter and enhancer regions
Pkor08G00968.1	CAAT-box	CCAAT	common cis-acting element in promoter and enhancer regions
Pkor08G00968.1	CAAT-box	CAAAT	common cis-acting element in promoter and enhancer regions
Pkor08G00968.1	CGTCA-motif	CGTCA	cis-acting regulatory element involved in the MeJA-responsiveness
Pkor08G00968.1	CGTCA-motif	CGTCA	cis-acting regulatory element involved in the MeJA-responsiveness
Pkor08G00968.1	TGACG-motif	TGACG	cis-acting regulatory element involved in the MeJA-responsiveness
Pkor08G00968.1	TGACG-motif	TGACG	cis-acting regulatory element involved in the MeJA-responsiveness
Pkor08G00968.1	G-box	TACGTG	cis-acting regulatory element involved in light responsiveness
Pkor08G00968.1	G-box	CACGAC	cis-acting regulatory element involved in light responsiveness
Pkor08G00968.1	G-box	CACGAC	cis-acting regulatory element involved in light responsiveness
Pkor08G00968.1	G-box	TACGTG	cis-acting regulatory element involved in light responsiveness
Pkor08G00968.1	G-box	TACGTG	cis-acting regulatory element involved in light responsiveness
Pkor08G00968.1	G-box	CACGAC	cis-acting regulatory element involved in light responsiveness
Pkor08G00968.1	G-box	CACGTC	cis-acting regulatory element involved in light responsiveness
Pkor08G00968.1	ARE	AAACCA	cis-acting regulatory element essential for the anaerobic induction
Pkor08G00968.1	ARE	AAACCA	cis-acting regulatory element essential for the anaerobic induction
Pkor08G00968.1	ARE	AAACCA	cis-acting regulatory element essential for the anaerobic induction
Pkor08G00968.1	A-box	CCGTCC	cis-acting regulatory element
Pkor08G00968.1	ABRE	ACGTG	cis-acting element involved in the abscisic acid responsiveness
Pkor08G00968.1	ABRE	CGTACGTGCA	cis-acting element involved in the abscisic acid responsiveness
Pkor08G00968.1	ABRE	ACGTG	cis-acting element involved in the abscisic acid responsiveness
Pkor08G00968.1	ABRE	ACGTG	cis-acting element involved in the abscisic acid responsiveness
Pkor08G00968.1	ABRE	ACGTG	cis-acting element involved in the abscisic acid responsiveness
Pkor08G00968.1	TCA-element	CCATCTTTTT	cis-acting element involved in salicylic acid responsiveness
Pkor08G00968.1	LTR	CCGAAA	cis-acting element involved in low-temperature responsiveness
Pkor08G00968.1	TGA-element	AACGAC	auxin-responsive element
Pkor10G00543.1	L-box	ATCCCACCTAC	part of a light responsive element
Pkor10G00543.1	TCT-motif	TCTTAC	part of a light responsive element
Pkor10G00543.1	TCT-motif	TCTTAC	part of a light responsive element
Pkor10G00543.1	GT1-motif	GGTTAAT	light responsive element
Pkor10G00543.1	GT1-motif	GGTTAA	light responsive element
Pkor10G00543.1	GT1-motif	GGTTAA	light responsive element
Pkor10G00543.1	GT1-motif	GGTTAA	light responsive element
Pkor10G00543.1	Sp1	GGGCGG	light responsive element
Pkor10G00543.1	Sp1	GGGCGG	light responsive element
Pkor10G00543.1	Sp1	GGGCGG	light responsive element
Pkor10G00543.1	P-box	CCTTTTG	gibberellin-responsive element
Pkor10G00543.1	GC-motif	CCCCCG	enhancer-like element involved in anoxic specific inducibility
Pkor10G00543.1	AT-rich sequence	TAAAATACT	element for maximal elicitor-mediated activation (2copies)
Pkor10G00543.1	TATA-box	ccTATAAAaa	core promoter element around -30 of transcription start
Pkor10G00543.1	TATA-box	TATA	core promoter element around -30 of transcription start
Pkor10G00543.1	TATA-box	TAAAGATT	core promoter element around -30 of transcription start
Pkor10G00543.1	TATA-box	TATA	core promoter element around -30 of transcription start
Pkor10G00543.1	TATA-box	ATTATA	core promoter element around -30 of transcription start
Pkor10G00543.1	TATA-box	TATAA	core promoter element around -30 of transcription start
Pkor10G00543.1	TATA-box	TATA	core promoter element around -30 of transcription start
Pkor10G00543.1	TATA-box	ATATAA	core promoter element around -30 of transcription start
Pkor10G00543.1	TATA-box	TATA	core promoter element around -30 of transcription start
Pkor10G00543.1	TATA-box	TATA	core promoter element around -30 of transcription start
Pkor10G00543.1	TATA-box	TAAAGATT	core promoter element around -30 of transcription start
Pkor10G00543.1	TATA-box	TATAAA	core promoter element around -30 of transcription start
Pkor10G00543.1	TATA-box	TATAA	core promoter element around -30 of transcription start
Pkor10G00543.1	TATA-box	TATA	core promoter element around -30 of transcription start
Pkor10G00543.1	TATA-box	ATATAT	core promoter element around -30 of transcription start
Pkor10G00543.1	TATA-box	TATATA	core promoter element around -30 of transcription start
Pkor10G00543.1	TATA-box	ATATAT	core promoter element around -30 of transcription start
Pkor10G00543.1	TATA-box	TATATA	core promoter element around -30 of transcription start
Pkor10G00543.1	TATA-box	TATA	core promoter element around -30 of transcription start
Pkor10G00543.1	TATA-box	TATA	core promoter element around -30 of transcription start
Pkor10G00543.1	TATA-box	TATA	core promoter element around -30 of transcription start
Pkor10G00543.1	TATA-box	ccTATAAAaa	core promoter element around -30 of transcription start
Pkor10G00543.1	CAAT-box	CAAAT	common cis-acting element in promoter and enhancer regions
Pkor10G00543.1	CAAT-box	CCAAT	common cis-acting element in promoter and enhancer regions
Pkor10G00543.1	CAAT-box	CCAAT	common cis-acting element in promoter and enhancer regions
Pkor10G00543.1	CAAT-box	CAAAT	common cis-acting element in promoter and enhancer regions
Pkor10G00543.1	CAAT-box	CAAAT	common cis-acting element in promoter and enhancer regions
Pkor10G00543.1	CAAT-box	CAAAT	common cis-acting element in promoter and enhancer regions
Pkor10G00543.1	CAAT-box	CAAAT	common cis-acting element in promoter and enhancer regions
Pkor10G00543.1	CAAT-box	CCAAT	common cis-acting element in promoter and enhancer regions
Pkor10G00543.1	CAAT-box	CAAAT	common cis-acting element in promoter and enhancer regions
Pkor10G00543.1	CAAT-box	CCAAT	common cis-acting element in promoter and enhancer regions
Pkor10G00543.1	CAAT-box	CCAAT	common cis-acting element in promoter and enhancer regions
Pkor10G00543.1	CAT-box	GCCACT	cis-acting regulatory element related to meristem expression
Pkor10G00543.1	CAT-box	GCCACT	cis-acting regulatory element related to meristem expression
Pkor10G00543.1	CGTCA-motif	CGTCA	cis-acting regulatory element involved in the MeJA-responsiveness
Pkor10G00543.1	CGTCA-motif	CGTCA	cis-acting regulatory element involved in the MeJA-responsiveness
Pkor10G00543.1	CGTCA-motif	CGTCA	cis-acting regulatory element involved in the MeJA-responsiveness
Pkor10G00543.1	TGACG-motif	TGACG	cis-acting regulatory element involved in the MeJA-responsiveness
Pkor10G00543.1	TGACG-motif	TGACG	cis-acting regulatory element involved in the MeJA-responsiveness
Pkor10G00543.1	TGACG-motif	TGACG	cis-acting regulatory element involved in the MeJA-responsiveness
Pkor10G00543.1	G-Box	CACGTT	cis-acting regulatory element involved in light responsiveness
Pkor10G00543.1	G-box	CACGTC	cis-acting regulatory element involved in light responsiveness
Pkor10G00543.1	ARE	AAACCA	cis-acting regulatory element essential for the anaerobic induction
Pkor10G00543.1	ARE	AAACCA	cis-acting regulatory element essential for the anaerobic induction
Pkor10G00543.1	ARE	AAACCA	cis-acting regulatory element essential for the anaerobic induction
Pkor10G00543.1	ARE	AAACCA	cis-acting regulatory element essential for the anaerobic induction
Pkor10G00543.1	ARE	AAACCA	cis-acting regulatory element essential for the anaerobic induction
Pkor10G00543.1	ARE	AAACCA	cis-acting regulatory element essential for the anaerobic induction
Pkor10G00543.1	ARE	AAACCA	cis-acting regulatory element essential for the anaerobic induction
Pkor10G00543.1	ARE	AAACCA	cis-acting regulatory element essential for the anaerobic induction
Pkor10G00543.1	ABRE	ACGTG	cis-acting element involved in the abscisic acid responsiveness
Pkor10G00543.1	ABRE	ACGTG	cis-acting element involved in the abscisic acid responsiveness
Pkor10G00543.1	LTR	CCGAAA	cis-acting element involved in low-temperature responsiveness
Pkor10G00543.1	TC-rich repeats	GTTTTCTTAC	cis-acting element involved in defense and stress responsiveness
Pkor11G01619.1	AE-box	AGAAACAA	part of a module for light response
Pkor11G01619.1	chs-CMA1a	TTACTTAA	part of a light responsive element
Pkor11G01619.1	chs-CMA1a	TTACTTAA	part of a light responsive element
Pkor11G01619.1	TCT-motif	TCTTAC	part of a light responsive element
Pkor11G01619.1	TCT-motif	TCTTAC	part of a light responsive element
Pkor11G01619.1	TCT-motif	TCTTAC	part of a light responsive element
Pkor11G01619.1	ATC-motif	AGTAATCT	part of a conserved DNA module involved in light responsiveness
Pkor11G01619.1	Box 4	ATTAAT	part of a conserved DNA module involved in light responsiveness
Pkor11G01619.1	Box 4	ATTAAT	part of a conserved DNA module involved in light responsiveness
Pkor11G01619.1	CCAAT-box	CAACGG	MYBHv1 binding site
Pkor11G01619.1	MBS	CAACTG	MYB binding site involved in drought-inducibility
Pkor11G01619.1	MBS	CAACTG	MYB binding site involved in drought-inducibility
Pkor11G01619.1	3-AF1 binding site	TAAGAGAGGAA	light responsive element
Pkor11G01619.1	GT1-motif	GGTTAA	light responsive element
Pkor11G01619.1	TATA-box	TATAAAA	core promoter element around -30 of transcription start
Pkor11G01619.1	TATA-box	TATAAA	core promoter element around -30 of transcription start
Pkor11G01619.1	TATA-box	TATATAA	core promoter element around -30 of transcription start
Pkor11G01619.1	TATA-box	TATATA	core promoter element around -30 of transcription start
Pkor11G01619.1	TATA-box	ATATAT	core promoter element around -30 of transcription start
Pkor11G01619.1	TATA-box	TATA	core promoter element around -30 of transcription start
Pkor11G01619.1	TATA-box	TATATA	core promoter element around -30 of transcription start
Pkor11G01619.1	TATA-box	ATATAA	core promoter element around -30 of transcription start
Pkor11G01619.1	TATA-box	TATA	core promoter element around -30 of transcription start
Pkor11G01619.1	TATA-box	TATA	core promoter element around -30 of transcription start
Pkor11G01619.1	TATA-box	TATTTAAA	core promoter element around -30 of transcription start
Pkor11G01619.1	TATA-box	TATTTAAA	core promoter element around -30 of transcription start
Pkor11G01619.1	TATA-box	TATA	core promoter element around -30 of transcription start
Pkor11G01619.1	TATA-box	TATTTAAA	core promoter element around -30 of transcription start
Pkor11G01619.1	TATA-box	TATA	core promoter element around -30 of transcription start
Pkor11G01619.1	TATA-box	ATATAA	core promoter element around -30 of transcription start
Pkor11G01619.1	TATA-box	TATA	core promoter element around -30 of transcription start
Pkor11G01619.1	TATA-box	TATAAAA	core promoter element around -30 of transcription start
Pkor11G01619.1	TATA-box	TATAAA	core promoter element around -30 of transcription start
Pkor11G01619.1	TATA-box	TATAA	core promoter element around -30 of transcription start
Pkor11G01619.1	TATA-box	TATA	core promoter element around -30 of transcription start
Pkor11G01619.1	TATA-box	ATATAT	core promoter element around -30 of transcription start
Pkor11G01619.1	TATA-box	TATATA	core promoter element around -30 of transcription start
Pkor11G01619.1	TATA-box	ATATAT	core promoter element around -30 of transcription start
Pkor11G01619.1	TATA-box	TATATA	core promoter element around -30 of transcription start
Pkor11G01619.1	TATA-box	ATATAT	core promoter element around -30 of transcription start
Pkor11G01619.1	TATA-box	TATA	core promoter element around -30 of transcription start
Pkor11G01619.1	TATA-box	TATAAAT	core promoter element around -30 of transcription start
Pkor11G01619.1	TATA-box	TATAAA	core promoter element around -30 of transcription start
Pkor11G01619.1	TATA-box	TATAA	core promoter element around -30 of transcription start
Pkor11G01619.1	TATA-box	TATA	core promoter element around -30 of transcription start
Pkor11G01619.1	TATA-box	TATTTAAA	core promoter element around -30 of transcription start
Pkor11G01619.1	TATA-box	TATAAAA	core promoter element around -30 of transcription start
Pkor11G01619.1	TATA-box	TATAAA	core promoter element around -30 of transcription start
Pkor11G01619.1	TATA-box	TATATAA	core promoter element around -30 of transcription start
Pkor11G01619.1	TATA-box	TATATA	core promoter element around -30 of transcription start
Pkor11G01619.1	TATA-box	ATATAA	core promoter element around -30 of transcription start
Pkor11G01619.1	TATA-box	TATA	core promoter element around -30 of transcription start
Pkor11G01619.1	TATA-box	ATATAA	core promoter element around -30 of transcription start
Pkor11G01619.1	TATA-box	TATA	core promoter element around -30 of transcription start
Pkor11G01619.1	TATA-box	ATATAT	core promoter element around -30 of transcription start
Pkor11G01619.1	TATA-box	TATATA	core promoter element around -30 of transcription start
Pkor11G01619.1	TATA-box	ATATAA	core promoter element around -30 of transcription start
Pkor11G01619.1	TATA-box	TATA	core promoter element around -30 of transcription start
Pkor11G01619.1	TATA-box	ATATAA	core promoter element around -30 of transcription start
Pkor11G01619.1	TATA-box	TATA	core promoter element around -30 of transcription start
Pkor11G01619.1	TATA-box	TATA	core promoter element around -30 of transcription start
Pkor11G01619.1	TATA-box	TATAAAA	core promoter element around -30 of transcription start
Pkor11G01619.1	TATA-box	TATAAA	core promoter element around -30 of transcription start
Pkor11G01619.1	TATA-box	TATAA	core promoter element around -30 of transcription start
Pkor11G01619.1	TATA-box	TATA	core promoter element around -30 of transcription start
Pkor11G01619.1	TATA-box	TATAAAT	core promoter element around -30 of transcription start
Pkor11G01619.1	TATA-box	TATAAA	core promoter element around -30 of transcription start
Pkor11G01619.1	TATA-box	TATAA	core promoter element around -30 of transcription start
Pkor11G01619.1	TATA-box	TATA	core promoter element around -30 of transcription start
Pkor11G01619.1	TATA-box	TATACA	core promoter element around -30 of transcription start
Pkor11G01619.1	TATA-box	TATA	core promoter element around -30 of transcription start
Pkor11G01619.1	TATA-box	TATACA	core promoter element around -30 of transcription start
Pkor11G01619.1	TATA-box	TATA	core promoter element around -30 of transcription start
Pkor11G01619.1	TATA-box	TATAAA	core promoter element around -30 of transcription start
Pkor11G01619.1	TATA-box	TATAA	core promoter element around -30 of transcription start
Pkor11G01619.1	TATA-box	TATATTTATATTT	core promoter element around -30 of transcription start
Pkor11G01619.1	TATA-box	taTATAAAtc	core promoter element around -30 of transcription start
Pkor11G01619.1	TATA-box	TATAAAT	core promoter element around -30 of transcription start
Pkor11G01619.1	TATA-box	TATAAA	core promoter element around -30 of transcription start
Pkor11G01619.1	TATA-box	TATATAA	core promoter element around -30 of transcription start
Pkor11G01619.1	TATA-box	TATATA	core promoter element around -30 of transcription start
Pkor11G01619.1	TATA-box	ATATAT	core promoter element around -30 of transcription start
Pkor11G01619.1	TATA-box	TATATA	core promoter element around -30 of transcription start
Pkor11G01619.1	TATA-box	ATATAT	core promoter element around -30 of transcription start
Pkor11G01619.1	TATA-box	TATATA	core promoter element around -30 of transcription start
Pkor11G01619.1	TATA-box	ATATAT	core promoter element around -30 of transcription start
Pkor11G01619.1	TATA-box	TATATA	core promoter element around -30 of transcription start
Pkor11G01619.1	TATA-box	ATATAT	core promoter element around -30 of transcription start
Pkor11G01619.1	TATA-box	TATATA	core promoter element around -30 of transcription start
Pkor11G01619.1	TATA-box	ATATAT	core promoter element around -30 of transcription start
Pkor11G01619.1	TATA-box	TATATA	core promoter element around -30 of transcription start
Pkor11G01619.1	TATA-box	ATATAT	core promoter element around -30 of transcription start
Pkor11G01619.1	TATA-box	TATATA	core promoter element around -30 of transcription start
Pkor11G01619.1	TATA-box	TATA	core promoter element around -30 of transcription start
Pkor11G01619.1	TATA-box	TATAA	core promoter element around -30 of transcription start
Pkor11G01619.1	TATA-box	TATA	core promoter element around -30 of transcription start
Pkor11G01619.1	TATA-box	TACAAAA	core promoter element around -30 of transcription start
Pkor11G01619.1	TATA-box	ATATAT	core promoter element around -30 of transcription start
Pkor11G01619.1	TATA-box	TATA	core promoter element around -30 of transcription start
Pkor11G01619.1	TATA-box	TATACA	core promoter element around -30 of transcription start
Pkor11G01619.1	TATA-box	TATA	core promoter element around -30 of transcription start
Pkor11G01619.1	TATA-box	TATACA	core promoter element around -30 of transcription start
Pkor11G01619.1	TATA-box	TATATA	core promoter element around -30 of transcription start
Pkor11G01619.1	TATA-box	TATA	core promoter element around -30 of transcription start
Pkor11G01619.1	CAAT-box	CAAAT	common cis-acting element in promoter and enhancer regions
Pkor11G01619.1	CAAT-box	CAAAT	common cis-acting element in promoter and enhancer regions
Pkor11G01619.1	CAAT-box	CCAAT	common cis-acting element in promoter and enhancer regions
Pkor11G01619.1	CAAT-box	CAAAT	common cis-acting element in promoter and enhancer regions
Pkor11G01619.1	CAAT-box	CAAAT	common cis-acting element in promoter and enhancer regions
Pkor11G01619.1	CAAT-box	CAAAT	common cis-acting element in promoter and enhancer regions
Pkor11G01619.1	CAAT-box	CCAAT	common cis-acting element in promoter and enhancer regions
Pkor11G01619.1	CAAT-box	CAAAT	common cis-acting element in promoter and enhancer regions
Pkor11G01619.1	CAAT-box	CCAAT	common cis-acting element in promoter and enhancer regions
Pkor11G01619.1	CAAT-box	CAAAT	common cis-acting element in promoter and enhancer regions
Pkor11G01619.1	O2-site	GTTGACGTGA	cis-acting regulatory element involved in zein metabolism regulation
Pkor11G01619.1	CGTCA-motif	CGTCA	cis-acting regulatory element involved in the MeJA-responsiveness
Pkor11G01619.1	CGTCA-motif	CGTCA	cis-acting regulatory element involved in the MeJA-responsiveness
Pkor11G01619.1	TGACG-motif	TGACG	cis-acting regulatory element involved in the MeJA-responsiveness
Pkor11G01619.1	TGACG-motif	TGACG	cis-acting regulatory element involved in the MeJA-responsiveness
Pkor11G01619.1	G-box	CCACGTAA	cis-acting regulatory element involved in light responsiveness
Pkor11G01619.1	G-box	TACGTG	cis-acting regulatory element involved in light responsiveness
Pkor11G01619.1	circadian	CAAAGATATC	cis-acting regulatory element involved in circadian control
Pkor11G01619.1	AuxRR-core	GGTCCAT	cis-acting regulatory element involved in auxin responsiveness
Pkor11G01619.1	ARE	AAACCA	cis-acting regulatory element essential for the anaerobic induction
Pkor11G01619.1	ARE	AAACCA	cis-acting regulatory element essential for the anaerobic induction
Pkor11G01619.1	ABRE	ACGTG	cis-acting element involved in the abscisic acid responsiveness
Pkor11G01619.1	LTR	CCGAAA	cis-acting element involved in low-temperature responsiveness
Pkor11G02352.1	chs-CMA1a	TTACTTAA	part of a light responsive element
Pkor11G02352.1	GATA-motif	AAGATAAGATT	part of a light responsive element
Pkor11G02352.1	TCT-motif	TCTTAC	part of a light responsive element
Pkor11G02352.1	TCT-motif	TCTTAC	part of a light responsive element
Pkor11G02352.1	TCT-motif	TCTTAC	part of a light responsive element
Pkor11G02352.1	Box 4	ATTAAT	part of a conserved DNA module involved in light responsiveness
Pkor11G02352.1	Box 4	ATTAAT	part of a conserved DNA module involved in light responsiveness
Pkor11G02352.1	GT1-motif	GGTTAA	light responsive element
Pkor11G02352.1	GARE-motif	TCTGTTG	gibberellin-responsive element
Pkor11G02352.1	TATA-box	ccTATAAAaa	core promoter element around -30 of transcription start
Pkor11G02352.1	TATA-box	TATA	core promoter element around -30 of transcription start
Pkor11G02352.1	TATA-box	TATA	core promoter element around -30 of transcription start
Pkor11G02352.1	TATA-box	TATATAA	core promoter element around -30 of transcription start
Pkor11G02352.1	TATA-box	TATATA	core promoter element around -30 of transcription start
Pkor11G02352.1	TATA-box	ATATAT	core promoter element around -30 of transcription start
Pkor11G02352.1	TATA-box	TATA	core promoter element around -30 of transcription start
Pkor11G02352.1	TATA-box	TACAAAA	core promoter element around -30 of transcription start
Pkor11G02352.1	TATA-box	TATA	core promoter element around -30 of transcription start
Pkor11G02352.1	TATA-box	taTATAAAg	core promoter element around -30 of transcription start
Pkor11G02352.1	TATA-box	TATAAA	core promoter element around -30 of transcription start
Pkor11G02352.1	TATA-box	TATATAA	core promoter element around -30 of transcription start
Pkor11G02352.1	TATA-box	TATATA	core promoter element around -30 of transcription start
Pkor11G02352.1	TATA-box	ATATAT	core promoter element around -30 of transcription start
Pkor11G02352.1	TATA-box	TATA	core promoter element around -30 of transcription start
Pkor11G02352.1	TATA-box	TATAAA	core promoter element around -30 of transcription start
Pkor11G02352.1	TATA-box	TATAA	core promoter element around -30 of transcription start
Pkor11G02352.1	TATA-box	TATA	core promoter element around -30 of transcription start
Pkor11G02352.1	CAAT-box	CAAAT	common cis-acting element in promoter and enhancer regions
Pkor11G02352.1	CAAT-box	CAAAT	common cis-acting element in promoter and enhancer regions
Pkor11G02352.1	CAAT-box	CAAAT	common cis-acting element in promoter and enhancer regions
Pkor11G02352.1	CAAT-box	CAAAT	common cis-acting element in promoter and enhancer regions
Pkor11G02352.1	CAAT-box	CCAAT	common cis-acting element in promoter and enhancer regions
Pkor11G02352.1	CAAT-box	CAAAT	common cis-acting element in promoter and enhancer regions
Pkor11G02352.1	CAAT-box	CCAAT	common cis-acting element in promoter and enhancer regions
Pkor11G02352.1	CAAT-box	CAAAT	common cis-acting element in promoter and enhancer regions
Pkor11G02352.1	CAAT-box	CAAAT	common cis-acting element in promoter and enhancer regions
Pkor11G02352.1	CAAT-box	CCAAT	common cis-acting element in promoter and enhancer regions
Pkor11G02352.1	CAAT-box	CCAAT	common cis-acting element in promoter and enhancer regions
Pkor11G02352.1	CAAT-box	CAAAT	common cis-acting element in promoter and enhancer regions
Pkor11G02352.1	CAAT-box	CAAAT	common cis-acting element in promoter and enhancer regions
Pkor11G02352.1	CAAT-box	CAAAT	common cis-acting element in promoter and enhancer regions
Pkor11G02352.1	CAAT-box	CCAAT	common cis-acting element in promoter and enhancer regions
Pkor11G02352.1	CAAT-box	CAAAT	common cis-acting element in promoter and enhancer regions
Pkor11G02352.1	CAT-box	GCCACT	cis-acting regulatory element related to meristem expression
Pkor11G02352.1	CAT-box	GCCACT	cis-acting regulatory element related to meristem expression
Pkor11G02352.1	CAT-box	GCCACT	cis-acting regulatory element related to meristem expression
Pkor11G02352.1	circadian	CAAAGATATC	cis-acting regulatory element involved in circadian control
Pkor11G02352.1	ARE	AAACCA	cis-acting regulatory element essential for the anaerobic induction
Pkor11G02352.1	ARE	AAACCA	cis-acting regulatory element essential for the anaerobic induction
Pkor11G02352.1	ABRE	TACGGTC	cis-acting element involved in the abscisic acid responsiveness
Pkor11G02352.1	LTR	CCGAAA	cis-acting element involved in low-temperature responsiveness
