# Supplementary material for: Genome-wide identification and expression analysis of ARF gene family in embryonic development of Korean pine (Pinus koraiensis)
Source: BMC Plant Biol. 2024 Apr 10;24:267. doi: 10.1186/s12870-024-04827-w (PMC11005186; doi:10.1186/s12870-024-04827-w)
Supplement: Supplementary file 8 — Supplementary Material 8 [file 12870_2024_4827_MOESM8_ESM.xlsx]

## Sheet: Supplementary Table 7
Supplementary Table 7. Expression profiling of PkorARF genes under different developmental stage of Korean pine
Gene ID	ZB-1	ZB-2	ZB-3	ZC-1	ZC-2	ZC-3	ZD-1	ZD-2	ZD-3
Pkor01G00962	2.98	1.73	1.91	12.79	12.34	11.22	11.74	14.98	13.32
Pkor03G00080	16.4	14.9	17.33	10.44	12.3	13.5	16.05	17.54	13.16
Pkor03G00307	12.36	8.43	9.78	12.36	10.33	10.22	13.45	14.33	13.88
Pkor03G02515	55.38	43.91	46.08	82.65	92.27	81.87	71.49	81.79	75.36
Pkor03G02551	11.15	9.37	16.92	17.99	10.82	8.51	10.05	11.6	9.41
Pkor07G00704	4.95	3.79	5.53	6.83	6.24	4.98	7.46	10.88	7.85
Pkor07G02104	10.59	9.05	11.38	7.16	6.19	5.87	5.71	9.66	7.46
Pkor07G02399	8	7.49	8.79	9.96	7.4	5.38	7.73	7.49	7.16
Pkor08G00952	78.3	69.45	67.95	34.09	52.94	49.34	42.92	92.66	58.92
Pkor08G00968	24.01	13.46	28.56	47.63	24.26	16.88	38.97	15.87	54.14
Pkor10G00543	42.63	38.3	39.86	71.76	71.37	62.78	65.25	77.46	62.65
Pkor11G01619	29.12	16.2	23.72	10.41	8.69	9.99	22.21	23.26	15.95
Pkor11G02352	10.31	8.26	13.48	11.69	9.51	8.11	14.12	17.06	12.74
Noting：The Korean pine ovules were obtained from the Hongwei seed garden, Baishan City, Jilin Province, China (127°27′32″ E, 42°13′36″ N), family 425. The study was performed on elite clonal grafted mother trees colonized in 1989. The collection was performed in June of the second year (2021) after natural pollination. The samples for the one week before fertilization were obtained on June 15 (ZB…
