# Supplementary material for: Genome-wide identification and expression analysis of ARF gene family in embryonic development of Korean pine (Pinus koraiensis)
Source: BMC Plant Biol. 2024 Apr 10;24:267. doi: 10.1186/s12870-024-04827-w (PMC11005186; doi:10.1186/s12870-024-04827-w)
Supplement: Supplementary file 9 — Supplementary Material 9 [file 12870_2024_4827_MOESM9_ESM.xlsx]

## Sheet: Sheet1
Supplementary Table 8. Websites used in the present study
Website title	URL
Pfam	Pfam: Home page (xfam.org)
NCBI CD search	NCBI Conserved Domain Search (nih.gov)
Ensembl plants	https://plants.ensembl.org/
ExPASy	SIB Swiss Institute of Bioinformatics | Expasy
TMHMM	TMHMM 2.0 - DTU Health Tech - Bioinformatic Services
Plant-Ploc	Plant-PLoc server (sjtu.edu.cn)
SWISS MODEL	SWISS-MODEL (expasy.org)
TBtools	Releases · CJ-Chen/TBtools (github.com)
MEME online tool	MEME - MEME Suite (meme-suite.org)
TAIR	TAIR - Browse - Gene Families (arabidopsis.org)
Phytozome	Phytozome (doe.gov)
iTOL	iTOL: Interactive Tree Of Life (embl.de)
PlantCARE	PlantCARE, a database of plant promoters and their cis-acting regulatory elements (ugent.be)
Microlife Letter	微生信-在线生物信息学分析、可视化云平台 (bioinformatics.com.cn)
STRING	STRING: functional protein association networks (string-db.org)
EMBL-EBI	EMBL-EBI homepage | EMBL-EBI
