# Supplementary material for: Genome-wide identification and expression analysis of ARF gene family in embryonic development of Korean pine (Pinus koraiensis)
Source: BMC Plant Biol. 2024 Apr 10;24:267. doi: 10.1186/s12870-024-04827-w (PMC11005186; doi:10.1186/s12870-024-04827-w)
Supplement: Supplementary file 10 — Supplementary Material 10 [file 12870_2024_4827_MOESM10_ESM.xlsx]

## Sheet: Supplementary Table 9
Supplementary Table 9. 2000 bp upstream sequence of the PkorARF genes
>Pkor01G00962.1
CAAGACCAAGACCCCACAATGGGATGAGATCAATGCAAATCTATGGAGAAGTGTGAACCC
TAGGGTTAGAGCACATTCTATGGGGACCTCACCCCAAGCCAAACATTTTCTTTTTGTTTA
GGTGTCATCGTAGGGAGGTTGAACCGCATGGGAAAAATAAGAAGGGACCCTCCGCTCCTT
TAAAGCTGCGCTTTTTCGTCGAGTAGGGAAAATCGGGATTAATAAATTTAGAGGAAGTCA
AAGTGTGCGAGTTTTAAAGAGTAGGTGTAAGACAAAATAGTTAATTTAAATGCGACCATG
TGACTGCCACCGGGTTTTGCGGATCGGCAATCATACGGCGAAGAATAACAACAGCACGAG
TCGGACTGTTCCTTCCGCTTCTATTCCCCTGACCAAGAGCGGTTTTGAGAAAGCGGTTTC
GGTGGCGAAACCAGAGCGGTTTCGAGAGATGTCGGCGGGAAGGGGGACACGCGGAAGGCG
TGGAGATGACGTGGCACAGGTCCCTGACATTCTTGCCGGCGAGTCTGGCCATTTAATTTT
ATGCGATGGTATGTCATGTTTGTCTTGCTGTTAAGTTGTGTTTGTCTGCCTCCTTGTCAC
TCGCTGCCGAATCTAGCTTGTCGCTGCGCATATTGTTCGCCGCGGTTCTTTTCATCGGAC
GGCGCGGGGATCGCGTGAGGGGATCTTTGCCGTCAGATTTCGGCGCAGGCGCTTGGGGTT
TAGGGGAGACACCTGGAGTTCGAGCCGGCCGTCCCGGGGTCGAATCCAGGGGCCTCAGTT
GGTTAAGGCGCGGGCAGCTACGCTGTCGATCCGACGGTTCTCTGCGCTCTCTGCGGCGCT
GCGGCGTTTGATGGCAGGGTGGAAGCTGCCTGGGGTTTAGACGAGTGGAGTGAGTTCGGC
TCGGAGCTGTGTCGAGGTTTTGTTGGGCAGGGGCTGCTCTGTGGAGCGCATCACTCGCCG
TTTGAGTCGGGTAATCTGCAACAGCCTTAACGAAATCTTGTTTTTATAGGGTAAAATGTT
CTGAGCAGTTTGCTATTCTTATGGAGTATATGTCAACGAAACGCAGCCATGGCTTGAAAT
AAAGGGTTATCATTATTCGACAGTATAACAGTTGCGTTTGACGCATATCTAGAAGGAAAA
ATGAAATTTACGGGAAATTAGAAGTTTTGTTGCGCATTGATGTTCCAAATTTGCTTTTCG
GCGGAAAATGCATTTTTATTTTTGCTTTTTTTCGAACATAACATATTTATTCTCGTTTTT
CTGCCCCAAATGATCGGTAATGTAGTGAATAATGCGCGTTTTGAGTGCACGGCAGCCGGA
TTTGTAGACATCTGTTAGAGAAGATGAGCTTTAGAAAAAAAAAACAAATCATTTTGCTCA
CGATTTCGTATTCTTTGAGCTGTATTGCGGTTTTCAGCTTCATGTAATGCAGAAAATGCA
TTTATTTTTATTTTTCTGCTAAAAATGCATTTATTGTTTCCTTTTTTCGAAAAATATTTA
TATCTACGTTTCTTAACACAAAATGCAGTTATTTACATTTTTCTGCACAAAATGCAGTTA
TTTACATTTTTCTGCACAAAATGCAGTTATTTATATTTTTCTGGACAAAATGCATTTATT
CTTATTTTTCTCACAAGGTTTTTTGTCTTTTGACTCGTAACTTCGCTCAACGTCTCAGTT
TGAATACACAGATTTTAGACTTCAATTTGCATTTCAATTAAACGAAACTTTATAATTTAT
ATTTTTAATTTTTTTTCACAAAATAACTGACATGTGAATTGGAGAATTGATTTGATGCAC
TCAGTCGGAATGCGCAGATTGCAAACGGGAAATTTGCGAGGTGGAATGTGCAGAACTGTG
GAAGTAGGGTTAATGGAAGACAATTGTGCTTCTGATGATCGGGAGCATATAGTTTTATTC
GAATATACGTTTGCTCTTTGTTAGTTCATTGGGTTAGAGTTGTTTCAGTGGAGTAGCGTG
CAGTAATTTGATCGGCGAAA
>Pkor03G00080.1
TTATGGGACAGGTGGCTTTTTTATTTGGCTTTTGTATTTCTTGTGGAGTTTTATGGTGAA
TGCTTTCAATTTTTGTGCAGTTTCACAATAAACACTTCCAACTTTTTGACAAACTCTCTA
GCTGCCAGAATCCACACTGTTTTTGACGGCCTCACATTTTAAAATGAAATGTTTTTATGT
TTTCACTTTTCTGTAATTCTTGTCACATTTCTTTTGGCCTTTTCCAGCTCCCTGTTTAAC
TAGCAATAAGAATTTTAGATCTCCATGAAATATATTCTATGTTTAAATTATTTTAAGTAA
AGTTTGAGAAAAGGAACAGTTTATTTGATGATTTAAATAATGTGAGTGTCGAGAAAATTG
AAAATTTTAAAATTAAAATTCTTTTTTCGTAAAATTTGAAGAGAGAAACAATTTAGTTAG
TGATTTAAGTAATGTAAATTTTGAGAAAAAGCTTCATGTTCAAATTCTTTTTTCGCAAAA
ACAACCGTATACAACCGAGCCGAAATTTACCAGAAATATAAAAGTTCTTGAAAATAAAAA
ATAAAAACCGAAAGTCGGATTTGGAGAACGACGACAATTGTGTCAGCGCGACGTCACTCG
GAACCCTCGTCCGAGTCGTCTCGTCTGCGCAATAAGACATTGCCAACGAGACACACGTCG
CGGGCGAAGACACATCGGTCTCGGAACCGTGATGTAACAATTTTTTTCTGTTCGGAACCT
TGAGGATAATGAGGATTTGTTTGGTTGAGGATTTTAATACAGGAATAATTTAATTTAATG
AGATGGCAAAATTAGAGTGCACCATAATCTCGAAGTGTTTGGTTGAGGGTTTTAATAGAG
GAATAATTTAATTTAATTTAATTTAATTTAATAAGATGGCAAAATTAGAGTTGCATCATA
ATCTCTAAGTGTTTGGTTGAGGGTTTTAATAGAGGAATAATTTAATTTAATAAGATGGCA
AAATTAGAGTTGCATCATAATCTCTAAGCTTGACTGCTGGAGAGATATTATGGAGGTAAT
TAAAAGCTCTGATTCATTGAATCGCCAAATTTAGACAAGTGGAAAAAAAAGGGGAGGCGT
TGAAAGGACATGCTTAGGCTTAACTCAGTAATGCCACTTAGGTCACTGGAGTTAGAAGTC
AACCGGGGGTGATAGGTTCGTTAACCGTCTGAAAAGGAGGAGAATGAGAAGGCGATGTTA
TGAGAGGAGCGGACAGAGGGGCAGCGCACCGCCGGAGGGCTGGAAGTGTAGGTGGAGGGT
TAGGAATCGTAAACCTGGGGTTAGATTTGCGGGGTGGGTTACTAAACCCCCCACGTGCAT
GTGGATGCGGATGCTGACTGGCAACCCGGCGTGCGTAAATAGACCAAACGTGCGTCATGG
AATGGGTGGTGTTGTGTTCTAACCAGCTGCTGCTGCTGCTGGCTCTCCGAGTCCCGCTCG
ACTGTGGAGACATTCATGGTGGATTGAGGGCGTGTGAATGTGTGTTGTGTTTGTTTGTTG
GGAAAATCTTCTTGTTATATGTCATGTCACGACATGTGGGCTCCAAATTCTTCGTATTGT
TGTCGCATGCAATGGATGGGAATAGGAAAAGGAATAGGATTGGGATTGGGTTTCCCCTTC
TTTGTTTTTATCATCACCCCCTTCTTTCTCCTCCATAATAATAACGCCCCTTGAACTACA
ACACTCTGAACAGAGCACGCCCTGTTCAACAACTTGTATTTGTATTTCTTGCTGTTGCTG
CTGTTAATCGTTGGATTGCAGTAAAGAATTTGCGGAGCCTTTGCCAGATCTCTGAGATGA
AGATGCAGTGGAGGAGGAGCAAGAGTTGTTGTTTGAAATATATATATGGATAGCCACAGC
AGATCTTGAGGTGAAAGATGCAGCAGAGGAAGTAGTATGCGAGTTCTGTCTGGAAATTGA
TTGTATTGGATTGGATTGGATTGAGTGAGAAAAGGGGAATTGCAGCCTGAAGGTTCGATT
AATTTCCATGCGCGCGGATC
>Pkor03G00307.1
ACAATTTGATTTCCTTTGCAGATCGATTTCTTGAGAGCAACAATAGTTGCCGGAAAGCCA
TAGATTGAAGCGTAATCAATGAGGGGCAGAAGTAGTGTTCCGGAGGAAGTTTTCCAGATT
CAGAGAGACTGCAACACAAGGCCGAGTTATTCCCAGTGGGGTAGCGCAGAGGATTGTGCA
GTTGCTTTAGAAGAGCAACTCAATTTAGCTGGAGGAAAATCATTTTCAGTCCCAGAGGTT
GACACAGAAGGTCTAGGAGGACAAGCTTTTTGAAGGAAAGTTGTGCTGGGGTTGCTTGTG
GAAGAAGGGTAATTCCCTTAGGTAATTTTGGCCAAATTTGCTTGTTGTTTAGATTTCCAG
TTGGGCATCCATAGATTGTATAAAGAATCCACTACTGCTTAATAATAAAAGCCCTCAGTC
ATTGCACCGGTTTTCCCAAGTTGGGTTTTTCCGGGGACATTTGTCCAAAAATAACAGTGT
CATTTTTATGTGTGTGTGCTAGTATTTTCTCAGCTTCCAATGCTATTATTTCTGCAGTTT
TATTTGTGAAGATTGAAGTGCGATTTATTTTATATTTCCTGTAGGAGATAAATTGTTAAA
ATAATTAACAATTAGAAAAATAAATTCCAATTGCTGCAATAGGATTTTAGTTTTGAAATT
TTCACATCTTGCATCTCAAATATGATGAGTGAGGATGTACCATGTGTGCACACACACATA
AACAAGCACATCATCATCTTGGTGGGTGGTGGGGGTATGGGAGTGCACATGTGCAGGGTG
ATGGTGTGCTTGCATGCATGATGTGTACGAGGGAGGTGGGGTTGCATGCGTGTGTATGTG
TGCATGAACACTGAGTAGTGCATATGTGCATTTGTGCTTGTGAACTCTCATCATTGGGTG
TGGGGAATGCAGTAGATAGGTGTGTGTGTGTGTGTGTGTTTACAAACCTGGCAATGATTA
TGAGTTTCATATTTGTGCGCTCATGACCCACCTCCAATATAGAAAATTAGGTGATGAATA
GAAAATGTGTACATTTGTGTATGTGCGACTATAGCCCACCCTCATTTCAAAAAAGTAGAT
TAACGATTCATAAACCAAATGTCACAAGTTCAAAACCAATGAGGGTAGAGTATGTATGCC
TTCGTAAACTTAACAGTCAAATCGCTGCGCGAAAGTAGGTCCTTTGTCCCACAAACAAAG
GGGCCTCATACAACAATTTGATGCTTGACTTGACTTTGACTTTAAAATTGGATAATAATA
ATAATATAATAATAAATAAACAAATCCCGGATGCGGGTGGCCAGCAAGTTTGAAAGGTGG
CAAAGGTGGTGGGTTGGCGCATGGGATCCTACCACCGCCACCCTACCCTGCGTCCTCTAG
CCCATTAATAGCATTTACACCGAGCCGCCCAAGGCATTAACGTTGCACATTTGCCCAGAC
TTGCGCTCGCTCCACAGAGATATGGCTTCTTCGGGAAGTTATAGGCCGACATTGTTGCCT
CTTCGCTCCTGCTGCTCCTCGGCGGTCTTTGAGCCCAGCTCCAGGACCATTACTGGTCGC
AGATGCTCGCTTTCTTGCTGTTAGACCTTTCTCCGGGTCTGTACGTCTCGCAGAGCTCCC
ATTGCTCTCAGCGCTTCGGATTTCGCTCTGATTATCTCCCTGTGGCGTTCGGCTCTTCTC
TGCTCTCTGTCTAGACCCAACCTCCGCCTCCTGCTCCTTCAAGCTCAGCATTTCACGCCT
GAATCCCATGCCTCGGCTCCGCAAAAGGATGAGGTGTAGACGCGGCTCGAGCCGTGGAGG
ACCCCCCCTGTCACCCTCCTTCCACCTCATCGAGTTCCTCTTCTCCTCCCTCTGATTCCT
TGCGGGGTCGTTACCCTGAGACTCGTAGTGGGCATGGCTCACTCGCGGGGCGTGAGTTTA
CTCTACCTGCTAGAGGCATCTCAAGTCTTCTCCCGGGCCAACAACACAGGGCTCAGTTCC
GCTTCCCCTGTTTGCTTAAT
>Pkor03G02551.1
ACTGTCTTCCTCCCACTTTTGTTGCCTTAGTTAGGCACAATTCTGCACCTGCAGAATCTC
TACCCCACCAGCACTGCTAAAGATCTGAAGCACTGCTTCCAAAACTTGGCTGAATTCTTC
TGCAACAAGAGGAGTGACTGGACAATGTCCTCCTGGCTGGCCCAACACAGTCCCAGTGTG
GCTCAGAAGTGGACTGCGTAACCCCAGGCTAGGTGACACAGTCCTTACGCTGCCCTTGGA
AGGGTTTGCGTAAGCCCAGAGGCCTTATGCAGCTTCACCGCTGTCTTCTTCTGGATTTGC
GTCCTCCTGTTGTCAAGATGCCCTTTCCGGATCTGCTGCTTCTTTTGCCACCCTGCAAAA
AAATATCTCTTCAGCCGATTTGCTGGAGATTCAGCTTGATCTGTTATCGCTCTGATACCA
TGTGAAAATTCTACTGCAGTGTATTAAATTAATTTCTCCAACTTGATTTAATTTATACAA
GTTATTTTCAGAAATTAGATTAAGAAAATACCGAAAATAAACACAACTACAGCCTACACA
TGGAGATCATTTACTGAATAATTCACTCATGCAACAAAGTAACACATGTATTTTTGGACA
TAACTCCCCGGAAAAACCCAACAAAGTAACACATGTATTTTTGGACATAACTCCCCGGAA
AAACCCAAAGCGGGAAAACCGGTTTAGCAGATATGAGGGTTTTACTATTAAGTAGTTATG
AGTACAAAGAGAATAAAATATATAAGATTTGCAGCTAACCTGAAGATCTAGTGCCAAATA
TCTGACTGGTCCACACCCTCAAATGGGATTTATAGGACTCAGCCCGGATCTGGCACTAGA
AACCCTCAGCGCTGCCCCTGAAGCCTCAACGTCAGCCCCGCTACCCTCAAATGCCACTGC
GCAACACCAGAAGGGACTGCGTCACCCCTGGAAGGGTCTCACAGCCTCACGCTGGCCCTG
AAAGGCCCTCTACGTGATTTCTGAAGCCTCCTAGTGTCTTTGCGCTGTCCTACGTAGCAC
TTGCCTTACTTCTCTGCACTGTCCTTGAGCTGCTCCTCTTGCCTCTTGCTGTCTCTTGGC
TCTTGGAATCAAATCATTCCCTTAGCGAATACTACCCCTCACTGCAAGAAATTCCACTAG
AAATTCTTAGCAAACCCGCCCTAGAATTCCAGATCTATTCCTCAGTTCTATAGAAATTGT
GTGTACTCAATTGACCCTCAAGCCTTTCCCTTATACTTTTTCGTTGAACCCTTCAACGGC
CGAGATTAAATTATCCATCAACGGCTGAGATTAAAAGACTGCTTGATCCATGTGACTTAA
GACAAATTTAGCACATGTGTTAATTAATTTACTTTAATTATTTTATTTTCCTAAGTTAGA
CTTAGGAAATCCATTAATAATAATTAATTATTTGAATAACTTGAACATAACTTGAAATAT
CTCAAATCCATTTTTGGGTCTTGTAGATCAATGTACTCTATTCCCTCCACAACATTTGGG
ACCTAGAGCACAACTGATGCTACCCCAAATACACAAAATCTCAACACGGGGTTGTGGAAC
CGAAACCCAGAATGGGTTGACAGCTAATAATTAATTGCCATGTGATGTTGGGGTTAGCTA
CGGTATGCCTATGTTGATACCATGCGACCAAGATTGTGAGGTGGCATCTTCTAATTCGCC
GGATTGTATGGTCTCATCTTTTGATCCAAAGATTGGATTAAAGCAAAATTTTATATATCG
ATGCATATATGTATAAGCATTGCATTTCAACGCAAGGTGCGGGGTTGTGGAACCAAAACC
CAAAATGGGTTGACAGCAAATAATTAATTGCCATGTGGTGTTGGGGGTTAGCCAGGGTAT
GGCTATGTTGACGCCACGCGTCCAAGATTGTGAGGTGGCGTGTTCTAATTCGCCGGATTG
TATGGTCTCATCTTTTGATCCAAAGATCAGATTGAAGCAAAATTTTATATCATCGGAATT
GTCTTGACAAGGCGAATGCA
>Pkor03G02515.1
ACGATAAATAACAATAATACATATACATAACTTAAAATCTAGAAAAATGTATTATTAATC
TAAACAATTGGCTTAAAAATTAAAACAACAAAATCCAATTTATAAAATATTGAAAAATTC
ATTTAATGATAACACTAACATCTTAATTTAAATAAAAATAAAAAATAAAAAAATAAAAAA
TAAATAAAAAAATAAATTTAAAATTTAAAATTTATCAAAGAGTTCACTTTTCAACACCAA
ATTCCAACACAACTCCTTCCCAAGGGATAAGAACAACTAGTTTCTATCGATACAAACAAA
AGAATTTGCTACAAGAGGGTAGTATATTCTTTGCGAATTTAAAAAGCGCTGGCAAAAAAA
TTGAGCAATAATCTCTATTAAAAAATATATATTAAAATGATGTCATGCTTACCTTTGTAA
TTGATATTTATGATTCGTAGTAGTAAAACCTAAATATCATGTCTCCTCCCATTTTTGTTA
AGTCAATGGCCTTGTTGGAGCCTTCCAGGACATACCAATAATTCCTTGCATTAAAATAAA
TAATTAAAGAGACACACAATCAAAGTCTCACCCATTTTTTAAACCCTGCCTCACCCATTG
ACATCATTATAAAAAATCCTGATGTTGGTCCATGTAAAAAATAAAATAAAAACAAAGACT
TTGTGATGTTCTTGGAGTTTGGTTTAAGTGGGGAGGAGGAGGGTAATGGGGAGAAGGGAA
GCTTCTTGTTGACCTAAAGTGGCTGTGCACACTTGGTTGTCTGGAAGTGAGGCAGAGAAG
GAAGTAGTGGGTGGGCTTGGAAAGGCAAGAGGAAAAAATAGTCTAGACACTGTTGGTATA
TTGGAATCCACCTCCTAGTAATCAATCCCAAAAGGCAGAAATGGAGCAGGAACAAGGGGA
AGAAGGGGGATTAATAAAACAAAAGGTAAAGAAAGAGTGAGAGAGCAAAGAGTGGAGGTT
GTCACGTTGTTGGTAGGCAGAAGGTAGGTGGGGCCTATGATTAGGAAATTAAACTCATCC
CCCTTTAAGCATGGGGAGAGCATGTATCACATTTTGCCAACATGTCTACCCTCCCTAATC
CCAATCTCAATACAAAATCTTCCCGGAATCTTAATCCTTTCAAATCTCTCTCACTAACCC
AATGTGAGAAACTTGACAATCATTCATGACTCCCACACCACGCACCACGCGAGAGGTGGG
GCCCGCCCTAGGGGGAAGGGGGAGCATTTAATTTTTCGATTTGGTCATAAATTAATTATT
AAAATAAGACTGGTTTTTCACCTCATGGGTAAAAGCGGGAGGGGGCACTGCAGGGTGTAG
TCGGGGCCAACGGAGCTGCCTGCCGCGGGGAAGACATGCAGTTATTTAATTGTGGAAATT
ACGGGTAAAAGATATTCGGAAATAACGGATTTGAAGTAATTAATTTACCCGGGAAATGAT
TACGGGAACCCGTGCCGGGTGTGGATATCGGCGTAGCCGCCTTTTTATTGATATGACGTG
CCAGCGTGTCACGTTTGGCCACGCTCCCCTCCCCGTTTTTTCTTTTTCGGTTCCCCTGGC
CGGCCGACCCTGGTTTCCCGGCACGGCAACCGCTGTCGCCGGCGATTAGGGACCATGAGG
TAACCGGGGTTGGGTGTTTTTTAACTCCGGTGGCCGGTTAGCAACTATGGCCTTAGCACC
ACCCACCAACAACCAGGAGTAGTGGCAAGTTGTAAGCATGGGGAAGGGGCGAAATCTCGC
TTGGGAATCGAGAGAATTCGGCGTATCGCTTGATGGGTGTGCAGATTACGGCGAAATCTG
AACTGGGTCAAAGGAATTGCAAGCTGGTTTGATGTGTGTTGAGATGGGTATGTCTGGGAA
TTTGAGGGGAGTTGTTGAGATTCCCAGTCCTGGTTAAGGAAGGCGGGGGTTACATCAGTG
CAGGTGGGTTTGATAGAAGCGGGGGAGACGGCTTTTGGGAGAGGAGATTAGTTGGCCGCT
GTTAAAAGTTAGTGGTGGTT
>Pkor07G02104.1
GTTCTGCTTTAATGATGAATGTGATGAAAGAAAATTTAGTTCGCATCAATATGATTGAAA
CAAATTTTGGTTCACATTTTAATAATATAGTACCTAATTGATATGAAAAAGGATAAAAGT
TGAACGAATTGTCTACATCAACACACAGAGACGTTTAGAAATAATAACAACTAGGGGTAA
GATGTTCTGCTTTAATGATAAATGTGATGAAAGAAAATTTAGTTGACATCAATATGATGA
AACAAATTTTGGTTCACATTTGAATAATATAGTACCTAATAATTATAGAATTTGATATGA
AAAATGATAAAAGTTGAATGAATTGTCTACATCAACACACACACACGTTTAGAAGTAATA
ACAACTAGGAGTAAGATGTTCTGCTTTAATGATAAATGTGATGAAAGAAAATTTAGTTCA
CATCAATATGATGAAACAAATTTTGGTTCACATTTTAATAATATAGTACCTAATTGATAT
GAAAAAGGATAAAAGTTGAACGAATTGTCTACATCAACACACAAAGACCTTTAGAAGTAA
TAACAACTAGGGGTAAGATGTTATGCATTAATGATAAATGTGATGAAAGAAAATTTAGTT
GACATCAATATGATGAAACAAATTTTGGTTCACATTTTAATAATATAGTACCTAATAATT
ATAGAATTTGATATGAAAAAGGATAAATGTTGAATGAATTGTCTACATCAACACACACAC
GTTCAAAAGTAATAACAACTAGGAGTAAGATGTTCTGCTTTAATGATAAATGTGATGAAG
AAAATTTAGTTGACATCAATATGATGAAACAAATTTTGGTTCACATTTTAATGATATAGT
ACCTAATAATTGTAGAATTTGATATGAAAAAGGATAAAAGTTATTGACTAAGTTGTCTAT
ATCAACACACATTCTAAAAAAATAATAATAAATATTGAGATGTAATATGTATTGAAAAAG
AAAAATATATATCATTTTAATTTTGAATTATGTGATATAATGTCTTTCCTAATAGATCAT
AAATACAAGGTAATATTTTTCTAAATGTGATATAATGTCTTTCCTCATAGATCATAAATA
CAAGATAATATTTTTTTAATAAGTATAATACATCTTTTAATATATATATGATAATATTTT
TTTAATAAATATAATATATAAATAGGGATTTAATGAATATATATTATAAATTTCAACGAT
GTCTATCCTCACATGTATGTATTTATGTATTTGACAATAATTACAAATGAAAAGGAATTT
GGTTTACCCTTTGTGGACCAGTGTTTGGGCCAATGTTGGGGAGAGTAAGAATGGCATTAG
GAGTTGTGTGGTTGGTTGAAAAGCTTAGGAGTATTTATGCGTTTGGAAACAAAATATGTG
GAGAGCGACACAAGTTCAAATCCCTTGCTATCCCCGCAATTAATTGGACCCGGCCACCCG
CCCTCCGATGAACGCATGCGCGCACACCGCCCGCTGCCAAAAAAGGGCAAGAAAAAAACA
TTAAAAAGGAATATTTAAAAAAGATTAACCCGACAACGCCGAGTGCCGGAGTCGGGTTAA
CGTCAAGTTTCGTCATGTCGCTGTTCCCAAGGCGTAGAGTGAGGGAAGGGAAGTTAAAAT
GCGGCGTGTCGGGGGCTGACCGCCGAGCACAATGGGGCTGCCGGAAGAGGTTGGATGAGG
GTCAACTTCCCGGCAGGCACAGATTCCGTTTTCGTGACTCATCACTACCGGGGGGCCGGG
GGCTGCTCACTGCCTGCTGCTCTCATTTGCATATTGGTTTTCCCCAGTTAAATTCTGTTC
AGCAGTGTCCACGTGCGCACGAGCTTACCGCTTAGGGCCGCGGGCACCCGGTTACCACCC
GGTAAAACTAAAAAGGGGAAGGAAAGTTCCCTGCCTACTGGCTTTACTGAAACTGATGAC
CCTCAGTTTCATCTCTCTGCCCTGTTTGATCTGTGTTTTTTGAGTCTGATTGAAGATGAG
AGTAATGTAGTTAGTGGGGA
>Pkor07G02399.1
CATAGGGGATAATTTCACATTAATGGAGTAGTCAAGTACTTAGGAGATGGAGTTCACTAT
TCTAGTGGTTTATCAACTCAACAATAAGCACTTAGTGGTCTATTCATTCAATGAGTTCAC
ACAGGCCTCACGGGTCAGACAAGGGCTCAATAGTTTTAAACACACCCACAAGCATCATGA
CCCAAGATCATAGAGTACATACTCAGTCAGCTCCAGCGCTGCCACATTGAGCTCTATCGC
TTCACAATGCCCATCGATCTGCCTTGAATGCACTCTGTCCTCCCCGGAGAATAAGGTTAC
CCAAACAAATATAAACACCTGATTGAACTAGAATGAGTGAGAGATGGTGCGAGAGCTCTA
TCTCGTCCTCCACTGTGAGGATGCATATATCCTCCTTGGTGCTTGTTCATGTTTTTATGA
GAGATAGAGAGCACCACCTTATTCTTGTCTGCGTGCCTCTTTGAGAGTGTCCCTTCGAAC
CTTAGAGAGAGCCTTGGCTTGGCTTCTCTTGAATGTTCTCTCTCTCGATAGTTGTCTCCT
CAATCAGTGAGGAAAAAGGGGAGTGGGCACCGCTTGCCCTTCCACTGCCCTAGTCTAATT
GTTCAATGGCTGTAAGTGGCTCTGCCAACTCCGTTTAAGCCCCAATTGCATCTCATTAAA
CCTGTCAGACAAATTGCTCCCCGAGTTTGCAAGCAACCTCATCAGTAAATTCGGCTGGGT
CAGGTCATCGGTTTTCAAGCCAGGCGGGCAAGTAAGTGGCTTCAGGCAAAACCGGTGAGC
AAACAAGCTCCCCTCACACCAATGATTCGTAAGGCTGTCCCTTCTTCAATTGTGTTAATT
AATTAATTTTAATTGATAATTGTCAGATATTTAATCAAAGGTTTGGCCAGTCATCTCTCT
CTCTCTTTCTCCACGCTGGTGTGGCAGTCACTATTATCATTACAATAAGCAGGGGTAGGA
CAGGGGGATGTTAGACTGACATAGAAATAATTAAGATAATGAAAAGTATTAATGAAAAAA
CCTGATTTTAGTTACTGCCATGTACATTTATAGCCGATCACCTTTCTATTGATAGTTTGA
GTTATAGTTTTGTTTCCCTGCTCCATGACATTAGCTTTTAGACTTTAGATCTTCACAGCA
CAGACTAGATTTAATTATATCGTGTTTTTATAGGAGCTGCCTTTACACCCACTTTTTACC
TCATGCCCGTACTTAGTAGTTCCATTGACCTATATGTGGTCATTTGTTGGACATTAAAAC
AATTATCTTATCTTATATTTCTCATCGTGATATCAAACATAGAAACAGTTACAGTTGTTT
AGATGGACACTTGGGCGTTTAACTATTTATAATTCTACTGCATAACTTTCTGGTCTTTTC
CATTAATTAATTACTTATGTGAAAATAGTTTCGTTGCTTATTTTCAGTCTTATTTCCTTT
GTTCTACAAGAGTGTATTGCTGGCTAGCTTCATTAATATTAGCTTATTGCGAATCACATT
TCTATGTAATCGGTTAGTAATAGGAAGTTTGGTGCAATGCTAGTTTGAGGGACGGGGAGA
CATTGACATTGTTTCATTTGAATTGGTTTTGTCTCTGTTTTCATTTGTTTGTACTCCTGT
TTTGTTTCTTCAAAATAGTTGATAATGTTCTTATGATTTCAGGTGGCAGCCTCTACAAAC
AAGGAAGTGGATGCTCATATACCTAATTATCCAAACCTTCTTCCTCAACTAATCTGCGAA
CTTCACAATGTCACAATGCATGTAAGTTCGCTGTTTCAGACTTTTACTAAAAATATTATG
CTATTTGGTTGCATTTTTTGGCAATTTCATAGTCACAATATTGACTGTTTTGAAGCCAGG
CTGATGTTGAGACAGATGAAGTATATGCTCAAATGACATTGCAGCCATTGAACCTGGTAA
TCCTCTTAGATTCTCATCTGTTTAGTATGCAGCATAAGTTTGTTGGTTATTTAACTGAGA
CTTTTTTAATTCTTATCAGT
>Pkor07G00704.1
TTGAATAAATGTAACATGGTCTCATTAAAGAAGGCGCGTTAGATAATTAACATTCAACAA
TGATTAGGATTTTTTATATAGTTATAAATAATGATGGAGTCCTCTTTATAGATCATATAT
TGGAATAATTTCGTTGGAGCTTAACTCATTGGGACATTGTTCCCTCGAAGAATCAAGTGA
ACACGAGTCGATTCTTCTATTGATTGATCATTATATGACGTTTTCTTACCTTAAGGGTTT
TGTTATTGAATAAGTGTTAATAATTTTGACATATTGTTTGTGATTAAGGGTTAAAGATTA
TAACACACATGAGGAAGTTGGTGCCTTGCTAGTACCCTTTGGATTTTTCCCCTTATTTTT
TTGGATGAAGGGCTATATTAACTGCCTATTGCAAATGTTGTTGATAACCCCATAGGACTT
GGTGGGTATCTTTCATAGTTGAAAACATGGTTAAGTAGATCACTCTGTGGTTGCCATCTC
TAAGTTTCCTAACGTGCAAGCCCCAAAACCCCAAAGTCATCTCTTGTCATGCTTTTGGAC
AAAATCTCACTTAAATGCTAAGCATCCAAGGTGCTACTTACCCAAAAAAAACACTTCGAT
AGTTTAATATAATATCATTCTCAATAAGTTTCCACTGTTGATAGATGGCATGATAACCAT
TAGCCTTTTGCCATGAGAACACATAATCCATGTTACATTGAGCTATAATTATCTAATTAA
AAACAATATTATAATCTATGTCTAAAATCTATTTATCTATATACCTTTGAAATTTTTTAT
TTTTGTAAATAATTAATTTTTTTTAAGAAAATCATTTTCTCTTTGAGAGTGAGAGTGATA
GTGAGAGTGAGGTTCAATACAACAATATTCATAAGCACATACTCATTAGAACAATATTTC
TCATCATCATGTCACTCACAAAAATATGAACCAGACAAGAAAGATAACAACCATTCTATC
CAATCACCAAAGTAATCCAAATAACTTTGTTAATAATTAATTAAATATAATAAAAATAAA
ATTTATTGATTTAAAATAAACTTAATTAACTTTAAATTATTAAATTTTATAAAATCAATT
CAGTCATAAAATTTTCATATTATTAAAGTTATAATTTTAATTAAATTTATAAATCTTATA
AAATCAATTAAGTCAATAATAATTTTGATTAAATTTTATATTTATAATTAAAACATATTT
AAATTAATTACATCAAATTTAGCTAAAATCTTCTAAATGCATGCCTCTTATATGGGGTTT
TGATGTGAGGGCCAGATCCTTTGTCCCATGTGATTGAATTGCCGAATGAATAGAAAGATG
GAAAGAAAGGGGGCCAGGTAGGTAGTTAGAGCGGAAGTTCTTACCTTTGCACTACATGGG
GATGTTCAATCCATGTTTCCATGGAATGGATTAATAATATGGCAATAATTTGGGATAAAT
GAATGTGGATAAACCCTTGCCAGGAAAAAAGGTGAAATCTATGTGTTGGTAATGGTGATG
AGTTGTGTTTTGTATGCAATGCAATTTTGTCTGCCAGATTTGCTTTGATTGCTGGGTGGT
GTTGGTGTTAATGGAGGCAACTGGTGTTGGTCATTGGTCATCATTTCTTTTGGTTTTGTA
GGGTGTTAACGGAGGCAACTGGTGTTGGTCATTGGTCATCATTTCTTTTGGTTGTGTAGG
AGAGAACAAGGGAAGGAGAACACAAACAACAATCAGTGATAACACAAATCTGGTCTCCTT
TGCAGGGACTTCAGCTAAGTTGAAGCTGAAGCTGACTGTCCAGGGTTCGAATCCCTGTCA
GACCACCCAACAGAGATTTGGCCATGGAAGTCTTGCAAACCTGAGATTTGTGCGGGAAAC
AAAAGAGTCCTCGCACTGTTTCGGGCAACCGGCAGAGGAAGGTTTGGTTTTGTCAACGCT
GCAGATTATTTTCAGAGGGTTTTCTCTTGTGTATGGGCATAGATTTATAGCAGGTGGACA
CGTGATTTGGATCTAGTAAG
>Pkor08G00952.1
TATTTTATAACTAGATGCTTCTTATTATTATTATTATTTAAAAATTTATGTTAATTTTTT
TGAGATCTTTTAAAATTTTTTGCGCTGAACTAAAAATAAAAATAAATTATTCACTGCCCT
AGACATAACTGTCTTACCAATATTCCCTAAGCATAGCTGTCTCACTACTAATTTAACAAC
TAAATTATCTTAAGTTTTCACACTGTATCTTGAATTTAAGAAAAAAATGTTGCATATTAA
GCATTTAATACATAAATACTCATACATTTAGAAGCCCTAGGCATAACTCTCTTACTAATA
TTCCCTGAGCATAGCTGTCTCACTACTAATTTAACAACTAAATTATGTTAAGTTCTCACA
CTATATCTTGAATTTAAGAAAAAAATGTTGCATATTAAGCATTTAATACATAAACACTCA
TACATTCAGAGGGAATATTTAATATTCTATAGCTAAATGCTTATTATTTTTTTGTAAATA
TTTTATATTAAAATTTTTTAGATCTTTTAAAAATTTCTATATTGAATTTAAAAAAATGAA
AATAAAAATAAAAAAGTTTTGATTTTTTTGAAATTTCACATTTAAAAAAGAAACACAAAA
TGTAATGTATAAGTGTGAATTAGATGTGATCAGTCAATCTGCATTCACAGATAGCAGTCA
GTGATAGATGTATTCGCTGGACTAGGCACAACTGTCCCACAGCTATTCCCTGAGCATAGC
TGTCCCACTACTAATTTAACAACTAAGTTATGCTAAGTTTTCACACTGTATCTTGAAATT
AGGAAAATTTTTTTTTCCAAAACTTTATTACATGGTTTATTATTCTACACACGCCCTGGA
ATAGAGCCCAAACAAGGTTCCGATTAAAGATAAACTCACACGGACCAACCGACTGAAGCA
CAAAATGACAGGCAAGAATGGAAGGAGAGGGGCCCTGGGGCCTGGGCCCAGACACTCAAA
TTTGCTTTATGTTTCCCCAACTTTATCGGGGACAGCAAAAATCGAAATTTGATTCCACAC
ACGCCAGATATCACTTCTTGCCTTTTAATCCGCGGTAAATTTAACTGACAGTCTGCCGGA
ATTACATGGGCCAACAGCGCTGCCTGCCGCACCGTAGACATGCAGATTCTGCATTGACGC
ATTTATTAATCCAGACGGAAAATTGGAGATAACGGAAATAAAAATAATTGAAAAAAGAGG
GAGGATAAGTATTTAATTTCCTGCCGGCAAATGATGGAAGTTGGTCAGTCCAGTCTAGTC
CAGGCCGGCCGTCCGTCAGTTCGGCTCCCAAGGCGCCGTCGTCTAACGGCGCCGGCATCC
AACAACGACGTTATACGGGCGAACATTAAATGCCAGCCGCCTTGCCTTACAGAACGCTGC
CCGGCCGGCCTGCAGGGCGTTCACGCCCAAATTTCATTCCGGATTTTGCCACAAAACCGG
CCGAGATACTCGGTCGCCGGCAGGGAACGTATGGGTGATTAACTCAACTCTACGTGTGTT
GACTTGGTCGCTGAGTTAAGAGTTCAACTGCGGTTAAGAGCACAGGAGCTGGTTTTAATA
GCAGGCGGGGGGTGAGAGCTTTCTTCCCTCTTTCCTCTTGATCTTCTATTCTCTTCTCTT
TTTGTCGTGGGAGTTAGAAAGAGGAAAGTTGAATTGTTGGGTCGGTTCTAAGGAATTTTC
TAGGTGTACAGGTTGCGGTGGTGGTGGTCGGGATTGTGGTGGTGGTGGGGGTCGTGGGTT
CGAATTTGAGGAGGCACGTACGTGGTCTAATCCCGAAGAGTTGGGGGGTTTTTCGTTCTG
GAGTCGTGGAGGACGTGAAGTAGTGGTCGGTTTTGCTTTTGGAGAGCAAGCGTTTCGCTA
GTTTTATCTCAGATTTTGGCGCATTCTTGGCCCGAAATCCCAATTCTATTCATCTAGACA
TAGATGGGTTAGTTCTCGACTTGAGCATTTCCGGGATTTGTGGTCTTTAATTTTGGGAGA
AAACCAGTTTGCAGCAGTGA
>Pkor08G00968.1
TATTTTATAACTAGATGCTTCTTATTATTATTATTATTTAAAAATTTATGTTAATTTTTT
TGAGATCTTTAAAATTTTTTGTGCTGAACTAAAAATAAAAATAAATTATTCACTGCCCTA
GACATAACTGTCTTACCAATATTCCCTAAGCATAGCTGTCTCACTACTAATTTAACAACT
AAATTATCTTAAGTTTTCACACTGTATCTTGAATTTAAGAAAAAAATGTTGCATATTAAG
CATTTAATACATAAATACTCATACATTTAGAAGCCCTAGGCATAACTCTCTTACTAATAT
TCCCTGAGCATAGCTGTCTCACTACTAATTTAACAACTAAATTATGTTAAGTTCTCACAC
TATATCTTGAATTTAAGAAAAAAATGTTGCATATTAAGCATTTAATACATAAACACTCAT
ACATTCAGAGGGAATATTTAATATTCTATAGCTAAATGCTTATTATTTTTTTGTAAATAT
TTTATATTAAAATTTTTTAGATCTTTTAAAAATTTCTATATTGAATTTAAAAAAATGAAA
ATAAAAATAAAAAAGTTTTGATTTTTTTGAAATTTCACATTTAAAAAAAGAAACACAAAA
TGTAATGTATAAGTGTGAATTAGATGTGATCAGTCAATCTGCATTCACAGATAGCAGTCA
GTGATAGATGTATTCGCTGGACTAGGCACAACTGTCCCACAGCTATTCCCCGAGCATAGC
TGTCCCACTACTAATTTAACAACTAAGTTATGCTAAGTTTTCACACTGTATCTTGAAATT
AGGAAAATTTTTTTTTCCAAAACTTTATTACATGGTTTATTATTCTACACACGCCCTGGA
ATAGAGCCCAAACAAGGTTCCGATTAAAGATAAACTCACACGGACCAACCGACTGAAGCA
CAAAATGACAGGCAAGAATGGAAGGAGAGGGGCCCTGGGGCCTGGGCCCAGACACTCAAA
TTTGCTTTATGTTTCCCCAACTTTATCGGGGACAGCAAAAATCGAAATTTGATTCCACAC
ACGCCAGATATCACTTCTTGCCTTTTAATCCGCGGTAAATTTAACTGACAGTCTGCCGGA
ATTACATGGGCCAACAGCGCTGCCTGCCGCACCGTAGACATGCAGATTCTGCATTGACGC
ATTTATTAATCCAGACGGAAAATTGGAGATAACGGAAATAAAAATAATTGAAAAAAGAGG
GAGGATAAGTATTTAATTTCCTGCCGGCAAATGATGGAAGTTGGTCAGTCCAGTCTAGTC
CAGGCCGGCCGTCCGTCAGTTCGGCTCCCAAGGCGCCGTCGTCTAACGGCGCCGGCATCC
AACAACGACGTTATACGGGCGAACATTAAATGCCAGCCGCCTTGCCTTACAGAACGCTGC
CCGGCCGGCCTGCAGGGCGTTCACGCCCAAATTTCATTCCGGATTTTGCCACAAAACCGG
CCGAGATACTCGGTCGCCGGCAGGGAACGTATGGGTGATTAACTCAACTCTACGTGTGTT
GACTTGGTCGCTGAGTTAAGAGTTCAACTGCGGTTAAGAGCACAGGAGCTGGTTTTAATA
GCAGGCGGGGGGTGAGAGCTTTCTTCCCTCTTTCCTCTTGATCTTCTATTCTCTTCTCTT
TTTGTCGTGGGAGTTAGAAAGAGGAAAGTTGAATTGTTGGGTCGGTTCTAAGGAATTTTC
TAGGTGTACAGGTTGCGGTGGTGGTGGTCGGGATTGTGGTGGTGGTGGGGGTCGTGGGTT
CGAATTTGAGGAGGCACGTACGTGGTCTAATCCCGAAGAGTTGGGGGGTTTTTCGTTCTG
GAGTCGTGGAGGACGTGAAGTAGTGGTCGGTTTTGCTTTTGGAGAGCAAGCGTTTCGTTA
GTTTTATTTCAGATTTTGGCGCATTCTTGGCCCGAAATCCCAATTCTATTCATCTAGACA
TAGATGGGTTAGTTCTCGACTTGAGCATTTCCGGGATTTGTGGTCTTTAATTTTGGGCGA
AAACCAGTTTGCAGCAGTGA
>Pkor10G00543.1
ATAATGAGCCTTAATCACCACATGTACTCCTTTGCCCAAAACCTTGAAATAATAAAGAAG
ATGTGAGAAAACCATAAAATACTCTAGAAAAAAAACATTAACCAACCTCTAAACCATAAC
TTCACCTATAAAACTTACAACAATCCTTAATCACCACACACACATTTTACTTGAAACCTT
GAAATGATAAAACTTACAACTATCCTTAATCACCATACACATATTTTAGTTAAAACTTGA
AATGATAAGTTAGACAAATGAGAATCTTTACATATAGATGAATCACTTAATTATAAATCA
TAACTCAACCTACTAATTATTTATGAAACCAATGCTTTCACCAAAATAGTAAGACCATAT
AAGTCAATGCGGAAAACAAAAATCCACCCTTGATACTACCCCTCAAGTGGAAACCAACAA
TTAAGTTATTCCAATCACAAGACACCCATTCAACCCTAGAAAAGGACAACCACAATTCAC
TTTATTACAATAAATCCTAACAACTATACACGCATTTTGCCTTCAAAACTTGAGGTACAT
GGAAAACATGCCAAGACCATGAATGGTTCCTTGAAACCTTAATGGCAATCCACTCTAACA
TAACTCAACACTTATCACATGAAAAGAGGTAATAACCACCATACATACTTTATGTTTGGA
ACTTTGAAATGACAGAAAAACAACTTGAAATCATGACATAAATCTTTATAACAGATCACT
ACACAATGGCAGAGGCCACTTAAAAATAAAGCCCCAACAATCATATATATACACTTTTTA
CCCAAATCCTTGAAATGACAAATAAGACAAAAGGACCATAACATCTTCGAGATCCCTAAC
ATAAGACTCTTACTTCAAGCATGGTGCTTAGCGTTTTCCCAAAGCTTAGCCCAAGGGCCT
AAGGGGCCGATTAAGACAAATATTTGTACCTAATTAAAAAAATGTACAATTTTAAAATGC
CAGCGGTGAGACCGGGCGGGCAGAATGATTACGGGCAGGGCAGAGGTGCGAGTCAGGTTA
AGACAGGCGGCGGCGTCTGACGGCACGTCAGAAGACTGTAACGTAACGGCGTTGGGGGCG
GGGAGGAGGTGAATAAAAAGTGGCAGGAAGCCTCCCCGGCAGACGGCGTTAACACTGCTG
CGGTCAGTCGCTGTCGGCAGGACTACCTGCGGTCTGTACCCCAGTCGGGAAATCCCCCAC
CCTCTAGTCGCCTTACCCACCGGCTTCCCTAACCCTAACCCTAACCCCCGGGCCCCGACT
ACCTTAACCCAAGGCAGCGGTCAATGCTGTCACTATTGAGGCCTGACCCCGCGGTTAGCT
CGGATGTTTGTACTAGAGGCACACGCCATGCAAGGCAGGCAGCAGGCCAAGCAGGTAGGA
ACAACAACGAGGAGTGAGCAGTTTGGGGAAAAGCTGTATTGGGTCATCGGAATTCGGAGG
CCAGAGGAAGCTCCGTGGCAGTTTTTGGGCCGGATCTGCTAGGGTTTTGAGTAGGGGGGC
GGTATATCTTTCTGGGGATTTGGGGGTTCGTAGCACGAGATTCTGGTGTAGTAGGAGGGA
TATGTGGCTGGTGTTCTCAAGTGGGGTTGGCGCTGGTTTTCGGTGTGGGGCTGAGTGTTT
TTTGGGTTCCAATAGGTGTGGTTTGCATGATGGGGAAAGGAAGAGAGCGGGCAGAGGAAC
GTGTGACGGAGTTGTGAAGAATATTTTCTGATATACCCATTACGCAATAGGTACTCATCA
TTCCTACTCCGTGCCATTTTGCCTTCCCTCCGGTTCTTGTTGGTTTTTTTCTCCAACAGG
CCCTTTGTGTGAAGACCCAAACGGGGTTCGTGCATTCTGCCCTTGCCAAGGGCATTCTCA
GGGTCCTCTAGGGGAACATTGGTTGTCTTTTTAAAGGATCTTTGGTGGGTCGGTATTGTT
GCAGATCTTCTCTACATGGGTTTGGGGAAAACCAGGGATACCAACATTGTGTTTGAGCTT
TAGCATAATATCACGATATC
>Pkor11G01619.1
TAAAAATAAAAAATAAAATGTCATGTTTAATTAAAAAAAGAGTTTTTATTAATATTTATT
TATTAAATTAGTTTACATTTAATTAAATTTATTTTATTATTTTGTGTGATTTTTTATGTT
TTAGTAGAAAATATTAAGGTAGAAAAAGTCGCACTAAAGACAACTGGCTTATTCTACATC
AATACTTTCCACGTAAACATAAAAAAAATCACAAAATAATAATAAAATAAACTTAATTGC
ATTTAAACAAATTTAATAAATAATTTTTTTTTTTAAAGACAATAAATAAATATGAACAAA
AAAATCCAAAAAAAACTTTTTTTAATCAAATAGGACAATTTTATATATTTTTAATGTCAA
AATTCACCATTCCTCCACAATAATTTACTTTTCGGATATTGGAGTATGCCCTAAAAGTGA
GTCTGTTTGGCTAAGAGCTTGTCTCCGTAAGACAGGAAACAAATCAATGCCCCAAGACCT
AGAAGCATCTGGTAGGAGTAAAAACCTACCTTTAACTACCAACTAGTAATTGCAAGGACG
TCATTTTCTTGAATAACAATGATAAGTCAACCTACATTTGCGGATAATAGCTAATAACAA
TTGTCCCCACTATATAAAAATAGAATAAAATTTAATATACTAAATAATTCCAACCCATAG
TTGTTAGATTACTTAATGTAAATCTTCTCATTATGTTTGTCTAGTTGTTATTCAATATTA
TTATTTTTAATGTTGTCTTAATTTAAATAAATAAACTAAGATTTTTATTTAAAATAATAA
AAATATAGATATTTTGTTATTTTAAATAAAAACTATATTCATAAATTAAAATTATGAATA
TAAAATCATTTAATTAATAACAACATTTTATTTTTATAATTAAAATATATATATCTACTT
TTATTAAAAAAAATTTATAATGTAATTTAAATAATTCTCAATTTTAATTTTATATAAAAA
AATATAAAAAATATATAATTAACTTATTTGTTCTTTGTCATATAATTCTTTTATGGAAAA
CATGACAAGATAGAAACAAAGAAAGACACCCAACACACCATCATGCACTCACGGAACTCA
CTAGAAACACCCGTTGAGTTGAGGTGAGGGTTTCAGTTAAACAGTGGTCGAAAACCGTGG
GTTACAGGACACAACTGCGGTTACCGACCGCACGATGACCCTTGGGACGTCAGGTTAAAC
CGGCGGTTGGAGTGCCGTGTCGGAGGCTGACCGCCGAGGAGGCTCTTACTTTCTCAACCC
CGTTCCATTCCATTTCCTATAATTTCTGATTGCTCCTTCCTCTTTCTGCCGTAATTTCTC
TCTTTTATACATTCTTATCAGTCCCCACTTCATTTCTCCTCTTCATGAGCTTCTGAATGA
GACTGCTCTTGTTCAATTCCGTGCATTCTTTCAATTTATAGAGCACCCACAAGGGGATTA
TTCAGACCTCGCTTCTTTGGGTATGAGCCCAATGAGTATCCATCCCATGAGGATGTATAC
ACACTGAGTATCTCGTCCCAGCAAGCTTGGATTTGTTCAATTTTGCAGATTTCTAGAGCA
CCCGCAAGGGGAAGGGAAATACCAGGATCTCGACTTAGGTGTATACAAAGCGGTGGAACA
GAAAACGCTCAAGACGAGGGAAGATACACAGTAAGTATTTCCTGACTGTTTAGCCCATAT
GTTCAGAAGTCTGATAGGTCCATGTTCAAGAAGATTGGATGAATACATATGTTGTTAGGG
AAGTAAGGAGGACAGGAATCTGAAAACCTTATTTTGTGGTTTATATTTATATATATATAT
ATATACATAGAGAGAATATGAGAATCTTACTTAATCTGTGCTTATACACACAAAGATTTC
AAGACACAGAGAATCTAAAAGTCTTAATCTGTGGTTTTGTACACATGGGTAAATAGGTGA
TATATGCAGAAGGAATCTGAAAATCTGAATCTGTGGTTGTATACACTGGCAGAGAGATAG
ATATTTGTATATAGGTGGGT
>Pkor11G02352.1
ATAACCAAATAATCCTTGGGCACTGATGTAGGTACTCAATTGCTGCTGTATGATATTACA
CTCATCAGTGACAAGCTTGTGTAATGCTTGCATGTGGCCACTCCGAACCACTGGATCCAT
TTGCAGTTTTCTCTGCTCCCTATAAACAGGCACTGATGCTTTCAGCCATGATGTAGAATA
GTATTCTGTTGTAAGAATGTATGCTAAAGCATGGACTGGACTATTTATCTTTGTTGATTG
TTTTTCCACTTCTACTCAAATATAGTCATAGAAGTTCACATGTCTAAGCTCAAAAATGTC
CTTAATCTGTCCTAGTATGGTGTCCTGCTCATGCAATTCCCCAGCCACTGATTGATCTCG
ATCTTTAATTCGAGTCATGTTAGATTTGATGAATTGCAAAACATATTTAATCTGTGACCA
AAAGCTAGGATCAAGAATAATATCTTGCACTGCAGAAGCACTATCTCTATCTGATGTATT
ATGTATCCTCAAGTTCTCCCATAAATCACTAACAATCATATTAGCCAATGCTCATCTTAT
CTTCAACAGGTACTTAAAGGTGAGCTAATGGCTACCAGATCTAGTCCTTGTGAGCTTAAG
TAACTGTAACTTAGAGTGAATCTGGTAAATGTAGTGGACAGCAGTATGCCTAGTGATGAA
TTTGATGGACTTCCATTCCTTCTACACGGCATTGATCCAGACATGCTCTCTGTGCTTAAG
AATGTTATATATTAAAATATTCAACATGTGCAGCAAACAATCAGAATGAAAATGCGAGAA
TGTGCCTGCTCAATGGTTTTGCTGATACTTCACAATTAGCTACATTATCTTTAATGACTT
GTGTCATATTGGATGGCCCTGTATCATTATTCCTTTTCGGTAAGAGTTCTGCAATGCTCC
CAGAAGATGGTACAAATGATGAGGAGTCATGGGCAGGAAAGTAGACTGCATCACTAGCCA
ACACACCAAGAACAGTTATCAAATGTTGATTTTTAACATTTATTGAACCATCAGAGACAA
TGTAAACCCCACTATTCCGCCACTCATCTGTAAACTGTCGTAGAGAGCTTTGGACATCAG
CTTTTTTCATGTCTAGCAATACAGTTCTTGCTTTGTCATATCCACGGCTTTTGTATCCTT
TAGGGGAATTATTGATGGACTGAACCATAGCATACCAATAGGGGGAGTGAAAAACATTGA
ATGGTATACGCGCAGAGAAGCATTCTTCTAGACTTCCTAGGTGTAATGTATTTTCACATC
TTATTATGTTTAGACAAAATGACCTGAATATTTTATCATATGTGGTTTTATCAAACTTTA
TTGGGGTGTAATCAGTTACAAGAGTACACTGGTTCCAGGGAAACAACTTTTATTTTAGAT
TTGCTTTTACTTTCCTTTATATATTAGTTTTTTTGCTATTTCTTGAATAACTTGCAGAGC
ATTATGAACTTGTTAACTGTCTAATGACCAGATGAGTAGGTCGGGACCAAGATTTGGTTA
CCACCTTTTAACCTCTATCTTCGTTTGTTGCCATATGTGACATTAATTTCTTTGAAAATG
TCACACATGATGTAAGCTTTTCTTTGCCCCACATGGCCACGAAGTCTCATGGATATCTAT
GTAATGGCTTTCCACTTAAATTCTTCTAAGAGTTTAAACTTGAAAATGGTGCTTCTTACC
TTTTTAATGTGTTCATTACTCTTGTTAGCATGAATTTTTTTTTAAGTGATTTTTTTTTTG
GATTCTAGAATTATTGCATATTGAGATGCAATGGAAATGGCGAAAAATGTTAAATTAACG
CATCATATCAAACTGTGACACCTTAGAACAATAATTAATCTAAACATTTCTACTGAAAAT
ACGGTCGTCTGGAATATTTGTCAAGTTAATGTGCTTTATACTGCAAAGTTTACATTCATA
ATATGATGCTACTTTACACAGTTACTGTTGTTATGTCGAGAGGTTTCTAAAGGAATATCC
AATTGACAATTTGTTTGTTC
