# Supplementary material for: Genome-wide identification and expression analysis of ARF gene family in embryonic development of Korean pine (Pinus koraiensis)
Source: BMC Plant Biol. 2024 Apr 10;24:267. doi: 10.1186/s12870-024-04827-w (PMC11005186; doi:10.1186/s12870-024-04827-w)
Supplement: Supplementary file 11 — Supplementary Material 11 [file 12870_2024_4827_MOESM11_ESM.xlsx]

## Sheet: Supplementary Table 10
Supplementary Table 10. The protein blast results of ARF in different species
(((((((((((((PNT50186:0.00986718,PNT03991:0.15508521):0.05725295,PNT50187:0.14110417):0.17181766,(EkARF17.2:0.14565445,EkARF24.1:0.20407822):0.07632931):0.05982091,(PNT53495:0.07186274,(PNT45556:0.06653776,(EkARF6.1:0.12957569,EkARF6.2:0.12913874):0.08340504):0.01013541):0.06887981):0.05343908,(Os01t0236300-01:0.51644095,(AtARF11:0.22505417,AtARF18:0.19423497):0.06989307):0.03056079):0.02711048,(…
